# Supplementary material for: DNA methylation profiling of human CD4 + T helper cells reveals the epigenetic control of SLAMF7 expression in IFN‐γ producing cells
Source: Immunol Cell Biol. 2025 Nov 4;104(1):7–19. doi: 10.1111/imcb.70063 (PMC12800728; doi:10.1111/imcb.70063)
Supplement: Supplementary file 3 — Tables S1–S14. [file IMCB-104-7-s002.xlsx]

## Sheet: Supplementary table 1
Supplementary table 1: DMRs from pairwise comparison of naive (Tn) and T helper 1 (Th1) cells
BSmooth was used to identify DMRs from the pairwise comparison of Tn and Th1 cells. Columns provide an identifier (ID), genomic location of the DMR (chr, start, end), CpG content (n), DMR length (width), sum of t-statistics in each CpG (area.stat), differential mean methylation (meanDiff), mean methylation in group 1 (group1.mean), mean methylation in group 2 (group2.mean), type of methylation (d…
	chr	start	end	n	width	areaStat	meanDiff	group1.mean	group2.mean	direction	nearest_tss	distance_to_nearest_tss	nearest_gene_id	nearest_gene_name	nearest_gene_desc	preceding_tss	following_tss
69607	chr11	1889166	1891231	77	2066	-860.307	-0.514655	0.168011	0.682666	hypo	ENST00000640310[chr11;1891895;-]	663	ENSG00000283787	PRR33	proline rich 33 [Source:HGNC Symbol;Acc:HGNC:35118]	ENST00000455671[chr11;1902646;1902646;+]	ENST00000640310[chr11;1891895;1891895;-]
77381	chr20	30488566	30490030	85	1465	-649.403	-0.285416	0.356122	0.641539	hypo	ENST00000614365[chr20;30485076;-]	3489	ENSG00000275877	RF00002		ENST00000614365[chr20;30485076;30485076;-]	ENST00000278882[chr20;30377371;30377371;+]
81103	chr5	141512716	141514393	78	1678	-645.203	-0.379908	0.0867655	0.466673	hypo	ENST00000622836[chr5;141508069;+]	4646	ENSG00000240184	PCDHGC3	protocadherin gamma subfamily C, 3 [Source:HGNC Symbol;Acc:HGNC:8716]	ENST00000502205[chr5;141558310;141558310;+]	ENST00000622836[chr5;141508069;141508069;+]
78419	chr3	27713630	27715611	71	1982	-565.567	-0.464233	0.0599869	0.52422	hypo	ENST00000606069[chr3;27712909;+]	720	ENSG00000272282	LINC02084	long intergenic non-protein coding RNA 2084 [Source:HGNC Symbol;Acc:HGNC:52934]	ENST00000438957[chr3;27703568;27703568;-]	ENST00000606069[chr3;27712909;27712909;+]
73351	chr16	31214917	31215587	64	671	-559	-0.296064	0.0461116	0.342175	hypo	ENST00000568383[chr16;31216370;-]	782	ENSG00000169900	PYDC1	pyrin domain containing 1 [Source:HGNC Symbol;Acc:HGNC:30261]	ENST00000561508[chr16;31203450;31203450;-]	ENST00000568383[chr16;31216370;31216370;-]
71949	chr14	24171428	24172650	76	1223	-545.9	-0.462172	0.146619	0.608791	hypo	ENST00000560501[chr14;24172610;+]	0	ENSG00000100918	REC8	REC8 meiotic recombination protein [Source:HGNC Symbol;Acc:HGNC:16879]	ENST00000619284[chr14;24172748;24172748;+]	ENST00000560311[chr14;24165758;24165758;+]
56796	chr7	1102913	1104033	42	1121	541.797	0.562222	0.906996	0.344774	hyper	ENST00000619052[chr7;1092937;+]	9975	ENSG00000164850	GPER1	G protein-coupled estrogen receptor 1 [Source:HGNC Symbol;Acc:HGNC:4485]	ENST00000549241[chr7;1059261;1059261;-]	ENST00000619052[chr7;1092937;1092937;+]
8583	chr10	110498897	110501437	44	2541	536.535	0.594631	0.79434	0.199709	hyper	ENST00000369583[chr10;110497837;+]	1059	ENSG00000138166	DUSP5	dual specificity phosphatase 5 [Source:HGNC Symbol;Acc:HGNC:3071]	ENST00000468749[chr10;110502746;110502746;+]	ENST00000369583[chr10;110497837;110497837;+]
72340	chr14	92652170	92654206	59	2037	-514.404	-0.656114	0.0516128	0.707726	hypo	ENST00000556418[chr14;92652500;+]	0	ENSG00000100599	RIN3	Ras and Rab interactor 3 [Source:HGNC Symbol;Acc:HGNC:18751]	ENST00000553959[chr14;92659384;92659384;+]	ENST00000553992[chr14;92650917;92650917;+]
83296	chr7	156942552	156943705	51	1154	-510.309	-0.360631	0.285128	0.64576	hypo	ENST00000427073[chr7;156944720;+]	1014	ENSG00000230033	AC006357.1	novel transcript	ENST00000427073[chr7;156944720;156944720;+]	ENST00000469500[chr7;157009075;157009075;-]
38956	chr22	37161837	37164886	51	3050	505.797	0.577093	0.797842	0.220749	hyper	ENST00000419128[chr22;37166756;+]	1869	ENSG00000235237	Z82188.2	novel transcript	ENST00000419128[chr22;37166756;37166756;+]	ENST00000453962[chr22;37175054;37175054;-]
68106	chr1	167438189	167439867	61	1679	-504.976	-0.50393	0.192125	0.696055	hypo	ENST00000470379[chr1;167439640;-]	0	ENSG00000198821	CD247	CD247 molecule [Source:HGNC Symbol;Acc:HGNC:1677]	ENST00000485089[chr1;167434066;167434066;-]	ENST00000417969[chr1;167458661;167458661;-]
74457	chr17	77433714	77435837	59	2124	-501.941	-0.622375	0.176583	0.798957	hypo	ENST00000363781[chr17;77442108;+]	6270	ENSG00000200651	RF00019		ENST00000363781[chr17;77442108;77442108;+]	ENST00000586521[chr17;77426955;77426955;+]
73537	chr16	66948453	66949349	52	897	-496.469	-0.387134	0.109928	0.497062	hypo	ENST00000623356[chr16;66945096;-]	3356	ENSG00000280416	AC009084.3	novel transcript	ENST00000623356[chr16;66945096;66945096;-]	ENST00000566869[chr16;66942711;66942711;+]
73668	chr16	85308702	85310447	51	1746	-493.541	-0.340418	0.218146	0.558563	hypo	ENST00000583199[chr16;85306325;-]	2376	ENSG00000266307	MIR5093	microRNA 5093 [Source:HGNC Symbol;Acc:HGNC:43474]	ENST00000583199[chr16;85306325;85306325;-]	ENST00000366314[chr16;85282957;85282957;+]
5807	chr1	235074731	235076319	47	1589	482.766	0.527279	0.709297	0.182018	hyper	ENST00000628622[chr1;235074220;-]	510	ENSG00000280587	LINC01348	long intergenic non-protein coding RNA 1348 [Source:HGNC Symbol;Acc:HGNC:50567]	ENST00000628622[chr1;235074220;235074220;-]	ENST00000426692[chr1;235097412;235097412;-]
70785	chr12	49090770	49091679	50	910	-479.6	-0.387267	0.176575	0.563842	hypo	ENST00000548030[chr12;49092207;+]	527	ENSG00000257346	AC011603.1	novel transcript, antisense to DHH	ENST00000548030[chr12;49092207;49092207;+]	ENST00000553174[chr12;49090207;49090207;+]
71803	chr13	99415286	99417157	53	1872	-476.171	-0.611456	0.0963727	0.707828	hypo	ENST00000642991[chr13;99417224;-]	66	ENSG00000238241	CCR12P	C-C motif chemokine receptor 12, pseudogene [Source:HGNC Symbol;Acc:HGNC:39812]	ENST00000446203[chr13;99408914;99408914;-]	ENST00000642991[chr13;99417224;99417224;-]
37044	chr20	49593542	49596623	60	3082	474.925	0.62113	0.807871	0.186741	hyper	ENST00000244043[chr20;49568146;-]	25395	ENSG00000124212	PTGIS	prostaglandin I2 synthase [Source:HGNC Symbol;Acc:HGNC:9603]	ENST00000244043[chr20;49568146;49568146;-]	ENST00000371711[chr20;49713878;49713878;-]
39511	chr3	4982858	4983730	27	873	464.735	0.77511	0.922677	0.147567	hyper	ENST00000460806[chr3;4980231;+]	2626	ENSG00000134107	BHLHE40	basic helix-loop-helix family member e40 [Source:HGNC Symbol;Acc:HGNC:1046]	ENST00000615178[chr3;4979961;4979961;-]	ENST00000460806[chr3;4980231;4980231;+]
36060	chr2	241762574	241764125	47	1552	447.565	0.521205	0.913758	0.392553	hyper	ENST00000417267[chr2;241755740;-]	6833	ENSG00000234793	AC114730.2	novel transcript	ENST00000417267[chr2;241755740;241755740;-]	ENST00000445308[chr2;241755073;241755073;+]
76531	chr2	131829468	131830160	71	693	-440.212	-0.276396	0.253656	0.530052	hypo	ENST00000437330[chr2;131832031;-]	1870	ENSG00000229203	AC103564.1	novel transcript	ENST00000621194[chr2;131822920;131822920;-]	ENST00000437330[chr2;131832031;131832031;-]
64592	chr9	91161853	91164450	54	2598	439.887	0.456405	0.568919	0.112514	hyper	ENST00000457976[chr9;91163087;-]	0	ENSG00000237422	AL158071.3	novel transcript	ENST00000437389[chr9;91170668;91170668;+]	ENST00000608240[chr9;91160355;91160355;+]
67375	chr1	47433655	47434712	52	1058	-439.041	-0.554816	0.138753	0.693569	hypo	ENST00000445551[chr1;47434641;-]	0	ENSG00000237424	FOXD2-AS1	FOXD2 adjacent opposite strand RNA 1 [Source:HGNC Symbol;Acc:HGNC:44256]	ENST00000334793[chr1;47436016;47436016;+]	ENST00000335071[chr1;47416071;47416071;+]
76026	chr2	63052040	63053598	72	1559	-433.53	-0.403232	0.114474	0.517706	hypo	ENST00000476383[chr2;63050850;+]	1189	ENSG00000115507	OTX1	orthodenticle homeobox 1 [Source:HGNC Symbol;Acc:HGNC:8521]	ENST00000437346[chr2;63048640;63048640;-]	ENST00000476383[chr2;63050850;63050850;+]
75411	chr19	41564172	41565609	66	1438	-431.082	-0.450883	0.0913642	0.542247	hypo	ENST00000482870[chr19;41564681;+]	0	ENSG00000007129	CEACAM21	carcinoembryonic antigen related cell adhesion molecule 21 [Source:HGNC Symbol;Acc:HGNC:28834]	ENST00000457737[chr19;41576178;41576178;+]	ENST00000601116[chr19;41549519;41549519;+]
69466	chr10	119504723	119506365	40	1643	-429.878	-0.517138	0.324809	0.841947	hypo	ENST00000473563[chr10;119516488;-]	10122	ENSG00000148908	RGS10	regulator of G protein signaling 10 [Source:HGNC Symbol;Acc:HGNC:9992]	ENST00000231383[chr10;119621067;119621067;+]	ENST00000473563[chr10;119516488;119516488;-]
76641	chr2	156321942	156323474	61	1533	-427.817	-0.258692	0.138095	0.396787	hypo	ENST00000634100[chr2;156320255;-]	1686	ENSG00000282440	AC074099.1	novel transcript	ENST00000634100[chr2;156320255;156320255;-]	ENST00000406048[chr2;156330121;156330121;-]
15188	chr12	124545219	124546773	40	1555	422.851	0.447001	0.727218	0.280217	hyper	ENST00000624885[chr12;124542502;+]	2716	ENSG00000280354	AC073592.9	novel transcript	ENST00000624854[chr12;124555904;124555904;+]	ENST00000624885[chr12;124542502;124542502;+]
69017	chr10	44862969	44864658	45	1690	-418.278	-0.344459	0.327483	0.671943	hypo	ENST00000389583[chr10;44911199;+]	46540	ENSG00000187783	TMEM72	transmembrane protein 72 [Source:HGNC Symbol;Acc:HGNC:31658]	ENST00000389583[chr10;44911199;44911199;+]	ENST00000436877[chr10;44920220;44920220;-]
75793	chr2	23532342	23533831	36	1490	-417.524	-0.372386	0.14871	0.521097	hypo	ENST00000489446[chr2;23532584;+]	0	ENSG00000119771	KLHL29	kelch like family member 29 [Source:HGNC Symbol;Acc:HGNC:29404]	ENST00000430988[chr2;23524344;23524344;-]	ENST00000624820[chr2;23617987;23617987;-]
68855	chr10	22253440	22254063	41	624	-416.333	-0.489208	0.0441329	0.533341	hypo	ENST00000623583[chr10;22252071;+]	1368	ENSG00000279631	AL158211.5	TEC	ENST00000566763[chr10;22257785;22257785;+]	ENST00000623583[chr10;22252071;22252071;+]
6402	chr10	3757370	3758878	27	1509	413.684	0.648844	0.837368	0.188524	hyper	ENST00000421629[chr10;3751066;+]	6303	ENSG00000229672	AL450322.2	novel transcript	ENST00000415358[chr10;3767914;3767914;+]	ENST00000421629[chr10;3751066;3751066;+]
12616	chr12	12473995	12475658	28	1664	403.17	0.667922	0.848607	0.180685	hyper	ENST00000544086[chr12;12485352;+]	9693	ENSG00000255670	AC007619.1	novel transcript	ENST00000544086[chr12;12485352;12485352;+]	ENST00000545864[chr12;12506187;12506187;-]
62866	chr8	133249070	133250474	29	1405	402.455	0.545088	0.873583	0.328495	hyper	ENST00000522665[chr8;133250460;-]	0	ENSG00000104419	NDRG1	N-myc downstream regulated 1 [Source:HGNC Symbol;Acc:HGNC:7679]	ENST00000523642[chr8;133244660;133244660;-]	ENST00000521664[chr8;133254882;133254882;-]
30444	chr2	8542930	8544345	39	1416	395.112	0.421581	0.700271	0.27869	hyper	ENST00000418358[chr2;8575501;-]	31155	ENSG00000236008	LINC01814	long intergenic non-protein coding RNA 1814 [Source:HGNC Symbol;Acc:HGNC:52618]	ENST00000425442[chr2;8603081;8603081;+]	ENST00000418358[chr2;8575501;8575501;-]
78551	chr3	47009313	47010056	54	744	-388.965	-0.542765	0.0668568	0.609622	hypo	ENST00000641269[chr3;47010823;+]	766	ENSG00000236409	NRADDP	neurotrophin receptor associated death domain, pseudogene [Source:HGNC Symbol;Acc:HGNC:19337]	ENST00000641269[chr3;47010823;47010823;+]	ENST00000469349[chr3;47007762;47007762;+]
84304	chr9	21988621	21990539	50	1919	-385.809	-0.514819	0.150963	0.665782	hypo	ENST00000530628[chr9;21994411;-]	3871	ENSG00000147889	CDKN2A	cyclin dependent kinase inhibitor 2A [Source:HGNC Symbol;Acc:HGNC:1787]	ENST00000468603[chr9;21994777;21994777;+]	ENST00000530628[chr9;21994411;21994411;-]
73548	chr16	67529515	67530733	59	1219	-381.545	-0.301337	0.161733	0.46307	hypo	ENST00000566920[chr16;67529790;+]	0	ENSG00000039523	RIPOR1	RHO family interacting cell polarization regulator 1 [Source:HGNC Symbol;Acc:HGNC:25836]	ENST00000565176[chr16;67531547;67531547;+]	ENST00000566907[chr16;67529346;67529346;+]
21940	chr15	90873168	90874846	27	1679	377.537	0.695794	0.867902	0.172108	hyper	ENST00000618099[chr15;90872877;+]	290	ENSG00000140564	FURIN	furin, paired basic amino acid cleaving enzyme [Source:HGNC Symbol;Acc:HGNC:8568]	ENST00000560824[chr15;90875687;90875687;+]	ENST00000618099[chr15;90872877;90872877;+]
81946	chr6	99612432	99613237	37	806	-376.185	-0.412142	0.136331	0.548473	hypo	ENST00000369214[chr6;99606773;+]	5658	ENSG00000112238	PRDM13	PR/SET domain 13 [Source:HGNC Symbol;Acc:HGNC:13998]	ENST00000520429[chr6;99568973;99568973;-]	ENST00000369214[chr6;99606773;99606773;+]
74988	chr19	932572	933466	50	895	-374.872	-0.398902	0.0930037	0.491906	hypo	ENST00000457152[chr19;932564;+]	7	ENSG00000116017	ARID3A	AT-rich interaction domain 3A [Source:HGNC Symbol;Acc:HGNC:3031]	ENST00000585647[chr19;928817;928817;-]	ENST00000457152[chr19;932564;932564;+]
70828	chr12	52258253	52258958	56	706	-373.008	-0.260682	0.0931247	0.353806	hypo	ENST00000529785[chr12;52258867;-]	0	ENSG00000135477	KRT87P	keratin 87 pseudogene [Source:HGNC Symbol;Acc:HGNC:30198]	ENST00000643114[chr12;52263947;52263947;+]	ENST00000553310[chr12;52249299;52249299;+]
75462	chr19	45528901	45529692	47	792	-367.573	-0.319071	0.147382	0.466453	hypo	ENST00000587444[chr19;45525793;+]	3107	ENSG00000125753	VASP	vasodilator stimulated phosphoprotein [Source:HGNC Symbol;Acc:HGNC:12652]	ENST00000245923[chr19;45497061;45497061;-]	ENST00000587444[chr19;45525793;45525793;+]
37442	chr20	64034445	64036290	40	1846	363.243	0.482531	0.81709	0.334558	hyper	ENST00000636176[chr20;64036174;+]	0	ENSG00000196421	C20orf204	chromosome 20 open reading frame 204 [Source:HGNC Symbol;Acc:HGNC:27655]	ENST00000463337[chr20;64038131;64038131;+]	ENST00000444463[chr20;64034343;64034343;+]
81616	chr6	32095794	32096481	57	688	-362.642	-0.259694	0.231993	0.491687	hypo	ENST00000613214[chr6;32098198;-]	1716	ENSG00000168477	TNXB	tenascin XB [Source:HGNC Symbol;Acc:HGNC:11976]	ENST00000516703[chr6;32078628;32078628;-]	ENST00000613214[chr6;32098198;32098198;-]
77857	chr21	42061340	42063040	47	1701	-360.581	-0.256656	0.11719	0.373845	hypo	ENST00000400424[chr21;42062958;+]	0	ENSG00000177398	UMODL1	uromodulin like 1 [Source:HGNC Symbol;Acc:HGNC:12560]	ENST00000408910[chr21;42071316;42071316;+]	ENST00000429739[chr21;42022266;42022266;+]
83546	chr8	27610236	27611849	34	1614	-355.164	-0.465478	0.295594	0.761071	hypo	ENST00000560566[chr8;27611751;-]	0	ENSG00000120885	CLU	clusterin [Source:HGNC Symbol;Acc:HGNC:2095]	ENST00000522502[chr8;27605339;27605339;-]	ENST00000519742[chr8;27611966;27611966;-]
49098	chr5	10631828	10632936	37	1109	353.581	0.446868	0.745301	0.298433	hyper	ENST00000506304[chr5;10628225;-]	3602	ENSG00000250106	ANKRD33B-AS1	ANKRD33B antisense RNA 1 [Source:HGNC Symbol;Acc:HGNC:41298]	ENST00000506304[chr5;10628225;10628225;-]	ENST00000508690[chr5;10655925;10655925;-]
69647	chr11	6319089	6320064	38	976	-353.154	-0.342627	0.160056	0.502683	hypo	ENST00000532354[chr11;6320062;-]	0	ENSG00000170955	CAVIN3	caveolae associated protein 3 [Source:HGNC Symbol;Acc:HGNC:9400]	ENST00000632757[chr11;6323553;6323553;+]	ENST00000524852[chr11;6320155;6320155;-]
75214	chr19	18432989	18433511	27	523	-351.947	-0.533237	0.130527	0.663764	hypo	ENST00000599699[chr19;18433274;+]	0	ENSG00000130511	SSBP4	single stranded DNA binding protein 4 [Source:HGNC Symbol;Acc:HGNC:15676]	ENST00000594590[chr19;18441418;18441418;+]	ENST00000593641[chr19;18432199;18432199;+]
28843	chr19	13840133	13841662	40	1530	351.94	0.463151	0.800798	0.337647	hyper	ENST00000385245[chr19;13836659;-]	3473	ENSG00000207980	MIR23A	microRNA 23a [Source:HGNC Symbol;Acc:HGNC:31605]	ENST00000385245[chr19;13836659;13836659;-]	ENST00000592227[chr19;13817698;13817698;+]
83806	chr8	71844977	71846340	39	1364	-351.431	-0.362928	0.204312	0.567241	hypo	ENST00000325509[chr8;71844468;-]	508	ENSG00000178860	MSC	musculin [Source:HGNC Symbol;Acc:HGNC:7321]	ENST00000325509[chr8;71844468;71844468;-]	ENST00000518916[chr8;71844157;71844157;+]
55911	chr6	149031833	149033295	27	1463	351.404	0.677812	0.856348	0.178536	hyper	ENST00000433442[chr6;149032573;-]	0	ENSG00000236591	AL357992.1	novel transcript	ENST00000466695[chr6;149066175;149066175;+]	ENST00000473631[chr6;148953906;148953906;+]
73303	chr16	27232126	27233757	38	1632	-348.438	-0.52151	0.193681	0.715191	hypo	ENST00000562039[chr16;27233078;-]	0	ENSG00000169189	NSMCE1	NSE1 homolog, SMC5-SMC6 complex component [Source:HGNC Symbol;Acc:HGNC:29897]	ENST00000565384[chr16;27230839;27230839;-]	ENST00000569592[chr16;27220317;27220317;+]
84181	chr8	143515465	143516434	32	970	-348.117	-0.508583	0.11082	0.619403	hypo	ENST00000528401[chr8;143507840;-]	7624	ENSG00000014164	ZC3H3	zinc finger CCCH-type containing 3 [Source:HGNC Symbol;Acc:HGNC:28972]	ENST00000528401[chr8;143507840;143507840;-]	ENST00000262577[chr8;143541453;143541453;-]
29749	chr19	47093933	47095548	32	1616	346.282	0.5746	0.642723	0.0681227	hyper	ENST00000595341[chr19;47094487;-]	0	ENSG00000130749	ZC3H4	zinc finger CCCH-type containing 4 [Source:HGNC Symbol;Acc:HGNC:17808]	ENST00000601973[chr19;47085355;47085355;-]	ENST00000594019[chr19;47112229;47112229;-]
84140	chr8	140597883	140599373	55	1491	-345.989	-0.479987	0.0672618	0.547249	hypo	ENST00000624905[chr8;140591683;+]	6199	ENSG00000280326	AC067931.2	TEC	ENST00000624190[chr8;140572812;140572812;-]	ENST00000624905[chr8;140591683;140591683;+]
81069	chr5	139637597	139638429	38	833	-343.979	-0.479948	0.136308	0.616257	hypo	ENST00000606683[chr5;139645002;-]	6572	ENSG00000272255	AC113361.1	novel transcript	ENST00000502295[chr5;139647298;139647298;+]	ENST00000606683[chr5;139645002;139645002;-]
28892	chr19	16079546	16081064	35	1519	342.871	0.500262	0.691162	0.1909	hyper	ENST00000588483[chr19;16080825;+]	0	ENSG00000167460	TPM4	tropomyosin 4 [Source:HGNC Symbol;Acc:HGNC:12013]	ENST00000592138[chr19;16081722;16081722;+]	ENST00000642221[chr19;16077020;16077020;+]
26522	chr17	80891269	80892675	55	1407	338.835	0.560947	0.693466	0.132519	hyper	ENST00000576366[chr17;80922723;+]	30047	ENSG00000141564	RPTOR	regulatory associated protein of MTOR complex 1 [Source:HGNC Symbol;Acc:HGNC:30287]	ENST00000576366[chr17;80922723;80922723;+]	ENST00000576032[chr17;80942033;80942033;-]
78731	chr3	72288424	72289876	33	1453	-337.236	-0.288633	0.234517	0.523151	hypo	ENST00000626474[chr3;72279503;-]	8920	ENSG00000241163	LINC00877	long intergenic non-protein coding RNA 877 [Source:HGNC Symbol;Acc:HGNC:27706]	ENST00000626474[chr3;72279503;72279503;-]	ENST00000570082[chr3;72324027;72324027;-]
76500	chr2	128901635	128902787	54	1153	-332.015	-0.261009	0.237736	0.498745	hypo	ENST00000413403[chr2;129071725;-]	168937	ENSG00000238277	AC068483.1	novel transcript	ENST00000412312[chr2;128581576;128581576;-]	ENST00000413403[chr2;129071725;129071725;-]
83957	chr8	98946691	98947938	37	1248	-329.495	-0.383812	0.0910854	0.474897	hypo	ENST00000520951[chr8;98948221;+]	282	ENSG00000164920	OSR2	odd-skipped related transciption factor 2 [Source:HGNC Symbol;Acc:HGNC:15830]	ENST00000520951[chr8;98948221;98948221;+]	ENST00000522510[chr8;98944658;98944658;+]
84546	chr9	91117863	91118663	38	801	-327.678	-0.359074	0.411092	0.770166	hypo	ENST00000439438[chr9;91119061;+]	397	ENSG00000229694	LINC00484	long intergenic non-protein coding RNA 484 [Source:NCBI gene;Acc:100129347]	ENST00000439438[chr9;91119061;91119061;+]	ENST00000457976[chr9;91163087;91163087;-]
58014	chr7	55308947	55310096	19	1150	326.931	0.711604	0.864903	0.1533	hyper	ENST00000421633[chr7;55342315;+]	32218	ENSG00000230936	AC073347.1	REX1, RNA exonuclease 1 homolog (S. cerevisiae) (REXO1) pseudogene	ENST00000421633[chr7;55342315;55342315;+]	ENST00000425993[chr7;55244246;55244246;+]
73348	chr16	30806067	30807311	40	1245	-325.872	-0.380974	0.265984	0.646958	hypo	ENST00000612622[chr16;30816029;+]	8717	ENSG00000274848	RF00017		ENST00000612622[chr16;30816029;30816029;+]	ENST00000568660[chr16;30822110;30822110;-]
74284	chr17	58324262	58325082	46	821	-323.146	-0.396354	0.26015	0.656504	hypo	ENST00000579527[chr17;58325449;+]	366	ENSG00000265148	TSPOAP1-AS1	TSPOAP1, SUPT4H1 and RNF43 antisense RNA 1 [Source:HGNC Symbol;Acc:HGNC:44148]	ENST00000579527[chr17;58325449;58325449;+]	ENST00000343736[chr17;58328084;58328084;-]
24265	chr16	87866272	87867470	33	1199	323.127	0.54814	0.791846	0.243706	hyper	ENST00000261622[chr16;87869488;-]	2017	ENSG00000103257	SLC7A5	solute carrier family 7 member 5 [Source:HGNC Symbol;Acc:HGNC:11063]	ENST00000565644[chr16;87863639;87863639;-]	ENST00000261622[chr16;87869488;87869488;-]
72935	chr15	76338387	76338834	39	448	-323.1	-0.327698	0.0514655	0.379163	hypo	ENST00000558437[chr15;76337437;+]	949	ENSG00000159556	ISL2	ISL LIM homeobox 2 [Source:HGNC Symbol;Acc:HGNC:18524]	ENST00000602530[chr15;76343641;76343641;+]	ENST00000558437[chr15;76337437;76337437;+]
74970	chr18	79506961	79508016	55	1056	-321.655	-0.422537	0.0753718	0.497908	hypo	ENST00000622987[chr18;79516057;-]	8040	ENSG00000279397	AC018445.2	TEC	ENST00000590172[chr18;79523923;79523923;+]	ENST00000622987[chr18;79516057;79516057;-]
77901	chr21	45470589	45471200	31	612	-320.212	-0.337937	0.143327	0.481264	hypo	ENST00000611994[chr21;45478265;+]	7064	ENSG00000275167	MIR6815	microRNA 6815 [Source:HGNC Symbol;Acc:HGNC:50225]	ENST00000611994[chr21;45478265;45478265;+]	ENST00000359759[chr21;45455530;45455530;+]
76244	chr2	95026768	95027878	42	1111	-319.618	-0.340714	0.0913311	0.432045	hypo	ENST00000448734[chr2;95026709;-]	58	ENSG00000233850	AC103563.7	novel transcript	ENST00000448734[chr2;95026709;95026709;-]	ENST00000349807[chr2;95025792;95025792;+]
55111	chr6	106163189	106165092	29	1904	317.469	0.482793	0.752475	0.269682	hyper	ENST00000475645[chr6;106202429;-]	37336	ENSG00000057663	ATG5	autophagy related 5 [Source:HGNC Symbol;Acc:HGNC:589]	ENST00000620349[chr6;106271633;106271633;+]	ENST00000475645[chr6;106202429;106202429;-]
82452	chr7	2508346	2509367	45	1022	-316.57	-0.322606	0.0520207	0.374627	hypo	ENST00000402506[chr7;2512528;+]	3160	ENSG00000106003	LFNG	LFNG O-fucosylpeptide 3-beta-N-acetylglucosaminyltransferase [Source:HGNC Symbol;Acc:HGNC:6560]	ENST00000402506[chr7;2512528;2512528;+]	ENST00000473879[chr7;2541024;2541024;-]
80321	chr5	399772	400520	35	749	-316.09	-0.370107	0.1925	0.562607	hypo	ENST00000515583[chr5;404546;-]	4025	ENSG00000214278	AC010442.1	mitochondrial translational initiation factor 3 (MTIF3) pseudogene	ENST00000509301[chr5;418702;418702;+]	ENST00000515583[chr5;404546;404546;-]
66817	chr1	2894358	2895169	34	812	-315.97	-0.253821	0.547761	0.801582	hypo	ENST00000641229[chr1;2963415;-]	68245	ENSG00000284745	AL589702.1	novel transcript	ENST00000429389[chr1;2814998;2814998;-]	ENST00000641229[chr1;2963415;2963415;-]
76213	chr2	87584250	87584910	25	661	-313.746	-0.588538	0.106503	0.695041	hypo	ENST00000642872[chr2;87584097;+]	152	ENSG00000222041	CYTOR	cytoskeleton regulator RNA [Source:HGNC Symbol;Acc:HGNC:28717]	ENST00000398171[chr2;87566764;87566764;-]	ENST00000642872[chr2;87584097;87584097;+]
69942	chr11	63551161	63552145	29	985	-312.274	-0.529079	0.188164	0.717243	hypo	ENST00000255695[chr11;63563383;-]	11237	ENSG00000133328	HRASLS2	HRAS like suppressor 2 [Source:HGNC Symbol;Acc:HGNC:17824]	ENST00000301790[chr11;63491194;63491194;-]	ENST00000255695[chr11;63563383;63563383;-]
32353	chr2	87469329	87470651	29	1323	311.646	0.545542	0.648448	0.102906	hyper	ENST00000629257[chr2;87469949;+]	0	ENSG00000222041	CYTOR	cytoskeleton regulator RNA [Source:HGNC Symbol;Acc:HGNC:28717]	ENST00000625410[chr2;87459044;87459044;-]	ENST00000608142[chr2;87478034;87478034;-]
73657	chr16	84735567	84736827	24	1261	-309.979	-0.45911	0.297959	0.757069	hypo	ENST00000563023[chr16;84733208;+]	2358	ENSG00000103194	USP10	ubiquitin specific peptidase 10 [Source:HGNC Symbol;Acc:HGNC:12608]	ENST00000563433[chr16;84759277;84759277;+]	ENST00000563023[chr16;84733208;84733208;+]
39512	chr3	4984014	4984888	21	875	309.294	0.657116	0.68527	0.0281547	hyper	ENST00000460806[chr3;4980231;+]	3782	ENSG00000134107	BHLHE40	basic helix-loop-helix family member e40 [Source:HGNC Symbol;Acc:HGNC:1046]	ENST00000615178[chr3;4979961;4979961;-]	ENST00000460806[chr3;4980231;4980231;+]
40710	chr3	50607672	50608756	31	1085	308.476	0.586805	0.596548	0.00974314	hyper	ENST00000486712[chr3;50611519;+]	2762	ENSG00000114738	MAPKAPK3	mitogen-activated protein kinase-activated protein kinase 3 [Source:HGNC Symbol;Acc:HGNC:6888]	ENST00000486712[chr3;50611519;50611519;+]	ENST00000491847[chr3;50611761;50611761;-]
68522	chr1	226643109	226644879	37	1771	-307.134	-0.427937	0.259607	0.687544	hypo	ENST00000443422[chr1;226659670;-]	14790	ENSG00000228382	ITPKB-IT1	ITPKB intronic transcript 1 [Source:HGNC Symbol;Acc:HGNC:41349]	ENST00000453525[chr1;226668896;226668896;+]	ENST00000443422[chr1;226659670;226659670;-]
75337	chr19	35756187	35757176	48	990	-306.458	-0.412905	0.174993	0.587898	hypo	ENST00000004982[chr19;35757029;-]	0	ENSG00000004776	HSPB6	heat shock protein family B (small) member 6 [Source:HGNC Symbol;Acc:HGNC:26511]	ENST00000444637[chr19;35758142;35758142;+]	ENST00000592984[chr19;35758079;35758079;-]
74636	chr18	12911441	12911914	38	474	-305.516	-0.297417	0.260902	0.558319	hypo	ENST00000585406[chr18;12911185;+]	255	ENSG00000267570	STK25P1	serine/threonine kinase 25 pseudogene 1 [Source:HGNC Symbol;Acc:HGNC:50361]	ENST00000587313[chr18;12912843;12912843;+]	ENST00000585406[chr18;12911185;12911185;+]
75694	chr2	8676991	8678225	53	1235	-304.895	-0.385778	0.0358909	0.421669	hypo	ENST00000412712[chr2;8678334;-]	108	ENSG00000235092	ID2-AS1	ID2 antisense RNA 1 [Source:HGNC Symbol;Acc:HGNC:51103]	ENST00000234091[chr2;8678844;8678844;+]	ENST00000412712[chr2;8678334;8678334;-]
69950	chr11	63999359	64000012	41	654	-304.87	-0.305138	0.0746796	0.379818	hypo	ENST00000541041[chr11;63999361;-]	0	ENSG00000133315	MACROD1	MACRO domain containing 1 [Source:HGNC Symbol;Acc:HGNC:29598]	ENST00000542105[chr11;63999222;63999222;-]	ENST00000535140[chr11;63986843;63986843;+]
75007	chr19	1851929	1852703	39	775	-302.317	-0.380236	0.0514541	0.431691	hypo	ENST00000592884[chr19;1852381;+]	0	ENSG00000267125	AC012615.3	novel transcript, antisense to KLF16	ENST00000170168[chr19;1848463;1848463;-]	ENST00000592313[chr19;1862858;1862858;-]
61190	chr8	42292124	42293645	32	1522	301.984	0.519055	0.770944	0.251889	hyper	ENST00000522147[chr8;42272082;+]	20041	ENSG00000104365	IKBKB	inhibitor of nuclear factor kappa B kinase subunit beta [Source:HGNC Symbol;Acc:HGNC:5960]	ENST00000522545[chr8;42314024;42314024;+]	ENST00000522147[chr8;42272082;42272082;+]
28545	chr19	4840534	4841667	27	1134	297.866	0.549449	0.902293	0.352844	hyper	ENST00000591657[chr19;4838331;+]	2202	ENSG00000267484	AC027319.1	novel transcript, antisense to PLIN3	ENST00000248244[chr19;4831704;4831704;-]	ENST00000591657[chr19;4838331;4838331;+]
72934	chr15	76334729	76335582	49	854	-297.376	-0.276866	0.192085	0.468952	hypo	ENST00000290759[chr15;76336723;+]	1140	ENSG00000159556	ISL2	ISL LIM homeobox 2 [Source:HGNC Symbol;Acc:HGNC:18524]	ENST00000290759[chr15;76336723;76336723;+]	ENST00000559539[chr15;76342063;76342063;-]
74481	chr17	78251345	78252941	38	1597	-295.638	-0.350196	0.0555253	0.405721	hypo	ENST00000624708[chr17;78250932;-]	412	ENSG00000279886	AC087645.3	TEC	ENST00000624708[chr17;78250932;78250932;-]	ENST00000590384[chr17;78254416;78254416;-]
77858	chr21	42063293	42064586	32	1294	-295.08	-0.3042	0.0371512	0.341351	hypo	ENST00000400424[chr21;42062958;+]	334	ENSG00000177398	UMODL1	uromodulin like 1 [Source:HGNC Symbol;Acc:HGNC:12560]	ENST00000408910[chr21;42071316;42071316;+]	ENST00000400424[chr21;42062958;42062958;+]
71183	chr12	113232760	113233929	33	1170	-294.802	-0.442193	0.19831	0.640503	hypo	ENST00000541517[chr12;113225245;+]	7514	ENSG00000186815	TPCN1	two pore segment channel 1 [Source:HGNC Symbol;Acc:HGNC:18182]	ENST00000392569[chr12;113244260;113244260;+]	ENST00000541517[chr12;113225245;113225245;+]
75830	chr2	26727983	26728562	53	580	-293.335	-0.271929	0.344333	0.616262	hypo	ENST00000302909[chr2;26692750;+]	35232	ENSG00000171303	KCNK3	potassium two pore domain channel subfamily K member 3 [Source:HGNC Symbol;Acc:HGNC:6278]	ENST00000429494[chr2;26764283;26764283;+]	ENST00000302909[chr2;26692750;26692750;+]
81961	chr6	100469330	100470181	43	852	-289.591	-0.357592	0.184665	0.542257	hypo	ENST00000369208[chr6;100464929;-]	4400	ENSG00000112246	SIM1	SIM bHLH transcription factor 1 [Source:HGNC Symbol;Acc:HGNC:10882]	ENST00000369208[chr6;100464929;100464929;-]	ENST00000518006[chr6;100510308;100510308;-]
68484	chr1	220876562	220877410	48	849	-288.377	-0.417378	0.0817069	0.499085	hypo	ENST00000366903[chr1;220879399;+]	1988	ENSG00000136630	HLX	H2.0 like homeobox [Source:HGNC Symbol;Acc:HGNC:4978]	ENST00000366903[chr1;220879399;220879399;+]	ENST00000552026[chr1;220880140;220880140;-]
75175	chr19	15469455	15470146	44	692	-287.981	-0.389612	0.0379822	0.427594	hypo	ENST00000343625[chr19;15464571;-]	4883	ENSG00000105122	RASAL3	RAS protein activator like 3 [Source:HGNC Symbol;Acc:HGNC:26129]	ENST00000343625[chr19;15464571;15464571;-]	ENST00000292609[chr19;15479501;15479501;-]
63116	chr8	143546549	143547568	32	1020	287.321	0.480464	0.775632	0.295168	hyper	ENST00000530600[chr8;143549729;-]	2160	ENSG00000254859	AC067930.4	novel transcript	ENST00000262577[chr8;143541453;143541453;-]	ENST00000530600[chr8;143549729;143549729;-]
75063	chr19	7348550	7350323	36	1774	-286.554	-0.3306	0.0382465	0.368847	hypo	ENST00000576789[chr19;7348942;+]	0	ENSG00000263264	AC119396.1	novel protein	ENST00000617428[chr19;7382833;7382833;+]	ENST00000596946[chr19;7395039;7395039;-]
75185	chr19	16373852	16374882	29	1031	-286.496	-0.551196	0.277631	0.828827	hypo	ENST00000594851[chr19;16361953;-]	11898	ENSG00000127527	EPS15L1	epidermal growth factor receptor pathway substrate 15 like 1 [Source:HGNC Symbol;Acc:HGNC:24634]	ENST00000594851[chr19;16361953;16361953;-]	ENST00000599790[chr19;16403745;16403745;-]
83390	chr8	8963041	8963824	37	784	-284.015	-0.401411	0.195196	0.596607	hypo	ENST00000522289[chr8;8961909;+]	1131	ENSG00000233609	RPL10P19	ribosomal protein L10 pseudogene 19 [Source:HGNC Symbol;Acc:HGNC:52350]	ENST00000603391[chr8;8934006;8934006;-]	ENST00000522289[chr8;8961909;8961909;+]
20374	chr15	31344843	31346512	38	1670	283.583	0.351085	0.474377	0.123291	hyper	ENST00000560473[chr15;31339932;+]	4910	ENSG00000169926	KLF13	Kruppel like factor 13 [Source:HGNC Symbol;Acc:HGNC:13672]	ENST00000558844[chr15;31366153;31366153;+]	ENST00000560473[chr15;31339932;31339932;+]
77060	chr2	232386291	232387103	43	813	-280.622	-0.315226	0.474448	0.789674	hypo	ENST00000461596[chr2;232387044;-]	0	ENSG00000244280	ECEL1P2	endothelin converting enzyme like 1 pseudogene 2 [Source:HGNC Symbol;Acc:HGNC:14019]	ENST00000441266[chr2;232381674;232381674;-]	ENST00000465689[chr2;232387457;232387457;-]
82605	chr7	27130996	27131631	26	636	-280.247	-0.350143	0.379251	0.729393	hypo	ENST00000360046[chr7;27130799;-]	196	ENSG00000197576	HOXA4	homeobox A4 [Source:HGNC Symbol;Acc:HGNC:5105]	ENST00000360046[chr7;27130799;27130799;-]	ENST00000518848[chr7;27129976;27129976;+]
22289	chr16	1619959	1621130	33	1172	280.184	0.3774	0.936351	0.55895	hyper	ENST00000415176[chr16;1626160;-]	5029	ENSG00000226890	Z97652.1	novel transcript, antisense to CRAMP1L	ENST00000426508[chr16;1612110;1612110;-]	ENST00000415176[chr16;1626160;1626160;-]
76388	chr2	112155291	112156584	35	1294	-277.608	-0.299093	0.163852	0.462945	hypo	ENST00000441565[chr2;112159747;+]	3162	ENSG00000144152	FBLN7	fibulin 7 [Source:HGNC Symbol;Acc:HGNC:26740]	ENST00000441565[chr2;112159747;112159747;+]	ENST00000472377[chr2;112151298;112151298;+]
74538	chr17	82127165	82128255	39	1091	-277.586	-0.404137	0.186361	0.590498	hypo	ENST00000583593[chr17;82127818;-]	0	ENSG00000176155	CCDC57	coiled-coil domain containing 57 [Source:HGNC Symbol;Acc:HGNC:27564]	ENST00000582100[chr17;82106587;82106587;-]	ENST00000392345[chr17;82128556;82128556;-]
79835	chr4	83108462	83109559	31	1098	-276.234	-0.515391	0.198116	0.713507	hypo	ENST00000411416[chr4;83109843;-]	283	ENSG00000145287	PLAC8	placenta specific 8 [Source:HGNC Symbol;Acc:HGNC:19254]	ENST00000505397[chr4;83012926;83012926;-]	ENST00000411416[chr4;83109843;83109843;-]
78626	chr3	58584651	58585430	32	780	-275.033	-0.271745	0.17782	0.449565	hypo	ENST00000447756[chr3;58587113;-]	1682	ENSG00000168309	FAM107A	family with sequence similarity 107 member A [Source:HGNC Symbol;Acc:HGNC:30827]	ENST00000360997[chr3;58577764;58577764;-]	ENST00000447756[chr3;58587113;58587113;-]
70897	chr12	57225660	57226926	43	1267	-274.959	-0.377765	0.190924	0.56869	hypo	ENST00000328923[chr12;57229326;+]	2399	ENSG00000182199	SHMT2	serine hydroxymethyltransferase 2 [Source:HGNC Symbol;Acc:HGNC:10852]	ENST00000328923[chr12;57229326;57229326;+]	ENST00000617433[chr12;57230198;57230198;-]
53950	chr6	42099310	42101237	35	1928	274.708	0.491513	0.894173	0.402659	hyper	ENST00000562471[chr6;42094259;-]	5050	ENSG00000261068	AL512274.1	novel transcript	ENST00000562471[chr6;42094259;42094259;-]	ENST00000341865[chr6;42142444;42142444;-]
77653	chr20	63735991	63736703	25	713	-274.416	-0.622303	0.0894877	0.711791	hypo	ENST00000480139[chr20;63736668;+]	0	ENSG00000203896	LIME1	Lck interacting transmembrane adaptor 1 [Source:HGNC Symbol;Acc:HGNC:26016]	ENST00000493265[chr20;63737283;63737283;+]	ENST00000496820[chr20;63735462;63735462;+]
29673	chr19	44749903	44750769	22	867	272.545	0.509621	0.830618	0.320996	hyper	ENST00000444487[chr19;44751320;+]	550	ENSG00000069399	BCL3	B cell CLL/lymphoma 3 [Source:HGNC Symbol;Acc:HGNC:998]	ENST00000444487[chr19;44751320;44751320;+]	ENST00000164227[chr19;44748546;44748546;+]
67862	chr1	121117940	121118479	37	540	-271.145	-0.263555	0.138019	0.401574	hypo	ENST00000427872[chr1;121118125;+]	0	ENSG00000227193	AC244453.1	novel transcript	ENST00000430394[chr1;121117257;121117257;-]	ENST00000401004[chr1;121118610;121118610;-]
133	chr1	3787145	3788008	32	864	270.829	0.330593	0.904186	0.573593	hyper	ENST00000607459[chr1;3785007;+]	2137	ENSG00000272153	AL365330.1	novel transcript, antisense to LRRC47	ENST00000462356[chr1;3784175;3784175;-]	ENST00000607459[chr1;3785007;3785007;+]
83997	chr8	104367287	104367833	42	547	-270.807	-0.294338	0.268918	0.563256	hypo	ENST00000520080[chr8;104355055;+]	12231	ENSG00000164935	DCSTAMP	dendrocyte expressed seven transmembrane protein [Source:HGNC Symbol;Acc:HGNC:18549]	ENST00000519723[chr8;104566085;104566085;+]	ENST00000520080[chr8;104355055;104355055;+]
80413	chr5	10607022	10608272	24	1251	-270.788	-0.429485	0.244575	0.67406	hypo	ENST00000506304[chr5;10628225;-]	19952	ENSG00000250106	ANKRD33B-AS1	ANKRD33B antisense RNA 1 [Source:HGNC Symbol;Acc:HGNC:41298]	ENST00000504650[chr5;10522084;10522084;-]	ENST00000506304[chr5;10628225;10628225;-]
66899	chr1	9849787	9851056	30	1270	-270.49	-0.262746	0.178619	0.441365	hypo	ENST00000454104[chr1;9848317;+]	1469	ENSG00000223989	AL357140.1	novel transcript	ENST00000639753[chr1;9828271;9828271;-]	ENST00000454104[chr1;9848317;9848317;+]
29632	chr19	43764253	43766056	31	1804	270.375	0.400564	0.684236	0.283673	hyper	ENST00000600909[chr19;43768977;-]	2920	ENSG00000104783	KCNN4	potassium calcium-activated channel subfamily N member 4 [Source:HGNC Symbol;Acc:HGNC:6293]	ENST00000270066[chr19;43754990;43754990;-]	ENST00000600909[chr19;43768977;43768977;-]
74541	chr17	82302859	82303879	39	1021	-270.278	-0.563931	0.0253697	0.589301	hypo	ENST00000566986[chr17;82293715;+]	9143	ENSG00000260563	AC132872.1	novel transcript	ENST00000581489[chr17;82292814;82292814;-]	ENST00000566986[chr17;82293715;82293715;+]
38009	chr21	34865396	34867167	30	1772	270.254	0.359837	0.727301	0.367464	hyper	ENST00000467577[chr21;34859578;-]	5817	ENSG00000159216	RUNX1	runt related transcription factor 1 [Source:HGNC Symbol;Acc:HGNC:10471]	ENST00000467577[chr21;34859578;34859578;-]	ENST00000399240[chr21;34887183;34887183;-]
75686	chr2	8583726	8584287	30	562	-268.911	-0.432589	0.139089	0.571679	hypo	ENST00000454224[chr2;8583792;-]	0	ENSG00000236008	LINC01814	long intergenic non-protein coding RNA 1814 [Source:HGNC Symbol;Acc:HGNC:52618]	ENST00000436187[chr2;8576955;8576955;-]	ENST00000425678[chr2;8622942;8622942;-]
73092	chr15	101451037	101451871	28	835	-268.798	-0.274755	0.199035	0.47379	hypo	ENST00000398185[chr15;101443663;-]	7373	ENSG00000140479	PCSK6	proprotein convertase subtilisin/kexin type 6 [Source:HGNC Symbol;Acc:HGNC:8569]	ENST00000398185[chr15;101443663;101443663;-]	ENST00000559417[chr15;101489435;101489435;-]
44153	chr4	2935862	2936612	18	751	268.276	0.560726	0.848654	0.287929	hyper	ENST00000512712[chr4;2935545;+]	316	ENSG00000249673	NOP14-AS1	NOP14 antisense RNA 1 [Source:HGNC Symbol;Acc:HGNC:20205]	ENST00000503709[chr4;2937265;2937265;+]	ENST00000512712[chr4;2935545;2935545;+]
70845	chr12	53197676	53198475	37	800	-268.088	-0.270459	0.268479	0.538938	hypo	ENST00000549196[chr12;53197709;-]	0	ENSG00000139626	ITGB7	integrin subunit beta 7 [Source:HGNC Symbol;Acc:HGNC:6162]	ENST00000551887[chr12;53197111;53197111;-]	ENST00000550743[chr12;53200443;53200443;-]
83565	chr8	29353180	29354400	32	1221	-266.78	-0.382795	0.265174	0.647969	hypo	ENST00000567818[chr8;29353170;-]	9	ENSG00000260253	AC084262.1	novel transcript, overlapping to DUSP4	ENST00000567818[chr8;29353170;29353170;-]	ENST00000518743[chr8;29218904;29218904;+]
75140	chr19	13983223	13984042	25	820	-265.787	-0.435143	0.323911	0.759054	hypo	ENST00000588520[chr19;13964055;-]	19167	ENSG00000132005	RFX1	regulatory factor X1 [Source:HGNC Symbol;Acc:HGNC:9982]	ENST00000588520[chr19;13964055;13964055;-]	ENST00000588885[chr19;14006262;14006262;-]
82458	chr7	2715158	2716012	26	855	-265.617	-0.430775	0.188198	0.618974	hypo	ENST00000489665[chr7;2702529;+]	12628	ENSG00000174945	AMZ1	archaelysin family metallopeptidase 1 [Source:HGNC Symbol;Acc:HGNC:22231]	ENST00000433945[chr7;2764607;2764607;+]	ENST00000489665[chr7;2702529;2702529;+]
75398	chr19	40811790	40812502	33	713	-265.355	-0.314446	0.083812	0.398258	hypo	ENST00000432607[chr19;40811390;-]	399	ENSG00000233622	CYP2T1P	cytochrome P450 family 2 subfamily T member 1, pseudogene [Source:HGNC Symbol;Acc:HGNC:18852]	ENST00000432607[chr19;40811390;40811390;-]	ENST00000595051[chr19;40807242;40807242;+]
72486	chr14	102948948	102949785	32	838	-265.224	-0.325869	0.198508	0.524378	hypo	ENST00000559245[chr14;102945724;-]	3223	ENSG00000198752	CDC42BPB	CDC42 binding protein kinase beta [Source:HGNC Symbol;Acc:HGNC:1738]	ENST00000559245[chr14;102945724;102945724;-]	ENST00000634889[chr14;102956290;102956290;-]
76879	chr2	202171298	202171703	28	406	-265.198	-0.46769	0.192064	0.659754	hypo	ENST00000429685[chr2;202179296;+]	7592	ENSG00000227890	PSMA2P3	proteasome subunit alpha 2 pseudogene 3 [Source:HGNC Symbol;Acc:HGNC:43834]	ENST00000429685[chr2;202179296;202179296;+]	ENST00000447111[chr2;202179391;202179391;-]
41127	chr3	69198443	69199258	24	816	264.637	0.492582	0.659959	0.167377	hyper	ENST00000489817[chr3;69199270;-]	11	ENSG00000114541	FRMD4B	FERM domain containing 4B [Source:HGNC Symbol;Acc:HGNC:24886]	ENST00000475434[chr3;69123032;69123032;-]	ENST00000489817[chr3;69199270;69199270;-]
75192	chr19	17135088	17135974	26	887	-263.827	-0.404306	0.325185	0.729491	hypo	ENST00000597216[chr19;17168047;-]	32072	ENSG00000268056	AC020913.1	novel transcript, antisense MYO9B	ENST00000597045[chr19;17099307;17099307;-]	ENST00000597216[chr19;17168047;17168047;-]
72817	chr15	67103283	67104941	32	1659	-263.82	-0.416339	0.390614	0.806953	hypo	ENST00000560175[chr15;67098678;+]	4604	ENSG00000166949	SMAD3	SMAD family member 3 [Source:HGNC Symbol;Acc:HGNC:6769]	ENST00000540846[chr15;67125715;67125715;+]	ENST00000560175[chr15;67098678;67098678;+]
73925	chr17	17757247	17758206	35	960	-263.418	-0.434189	0.15126	0.585449	hypo	ENST00000443696[chr17;17770821;-]	12614	ENSG00000237328	RAI1-AS1	RAI1 antisense RNA 1 [Source:HGNC Symbol;Acc:HGNC:40496]	ENST00000583598[chr17;17777780;17777780;+]	ENST00000443696[chr17;17770821;17770821;-]
78558	chr3	48268454	48269679	39	1226	-263.357	-0.327758	0.088816	0.416574	hypo	ENST00000414458[chr3;48256938;-]	11515	ENSG00000229759	MRPS18AP1	mitochondrial ribosomal protein S18A pseudogene 1 [Source:HGNC Symbol;Acc:HGNC:29740]	ENST00000414458[chr3;48256938;48256938;-]	ENST00000454212[chr3;48256586;48256586;+]
73787	chr17	1486762	1487286	34	525	-263.031	-0.374152	0.0943642	0.468516	hypo	ENST00000573853[chr17;1486921;-]	0	ENSG00000197879	MYO1C	myosin IC [Source:HGNC Symbol;Acc:HGNC:7597]	ENST00000575158[chr17;1486201;1486201;-]	ENST00000575335[chr17;1491237;1491237;-]
53970	chr6	42356762	42358008	25	1247	262.883	0.492164	0.93839	0.446225	hyper	ENST00000340840[chr6;42451261;-]	93252	ENSG00000124496	TRERF1	transcriptional regulating factor 1 [Source:HGNC Symbol;Acc:HGNC:18273]	ENST00000053468[chr6;42217865;42217865;-]	ENST00000340840[chr6;42451261;42451261;-]
67831	chr1	116986315	116987483	39	1169	-262.75	-0.42458	0.082211	0.506791	hypo	ENST00000497385[chr1;116987039;+]	0	ENSG00000134247	PTGFRN	prostaglandin F2 receptor inhibitor [Source:HGNC Symbol;Acc:HGNC:9601]	ENST00000256652[chr1;117001749;117001749;+]	ENST00000496699[chr1;116967059;116967059;+]
52760	chr5	180625364	180627904	50	2541	261.613	0.287373	0.912207	0.624834	hyper	ENST00000507059[chr5;180629338;-]	1433	ENSG00000037280	FLT4	fms related tyrosine kinase 4 [Source:HGNC Symbol;Acc:HGNC:3767]	ENST00000512795[chr5;180619369;180619369;-]	ENST00000507059[chr5;180629338;180629338;-]
71265	chr12	122873430	122874840	28	1411	-261.349	-0.407517	0.456237	0.863754	hypo	ENST00000543590[chr12;122871681;-]	1748	ENSG00000139722	VPS37B	VPS37B, ESCRT-I subunit [Source:HGNC Symbol;Acc:HGNC:25754]	ENST00000543590[chr12;122871681;122871681;-]	ENST00000537827[chr12;122865334;122865334;+]
84945	chr9	136996338	136997365	35	1028	-259.696	-0.316849	0.163016	0.479865	hypo	ENST00000494426[chr9;136996803;-]	0	ENSG00000169583	CLIC3	chloride intracellular channel 3 [Source:HGNC Symbol;Acc:HGNC:2064]	ENST00000480181[chr9;136995747;136995747;-]	ENST00000463765[chr9;136993380;136993380;+]
74408	chr17	75036518	75037268	28	751	-259.263	-0.41329	0.231089	0.644379	hypo	ENST00000581589[chr17;75032611;+]	3906	ENSG00000180901	KCTD2	potassium channel tetramerization domain containing 2 [Source:HGNC Symbol;Acc:HGNC:21294]	ENST00000485340[chr17;75041739;75041739;+]	ENST00000581589[chr17;75032611;75032611;+]
77522	chr20	48626488	48627255	25	768	-259.203	-0.457608	0.271981	0.72959	hypo	ENST00000496915[chr20;48642738;-]	15482	ENSG00000124126	PREX1	phosphatidylinositol-3,4,5-trisphosphate dependent Rac exchange factor 1 [Source:HGNC Symbol;Acc:HGNC:32594]	ENST00000459405[chr20;48494309;48494309;-]	ENST00000496915[chr20;48642738;48642738;-]
60462	chr8	11457174	11458739	26	1566	257.862	0.463933	0.624878	0.160946	hyper	ENST00000528111[chr8;11466735;-]	7995	ENSG00000154319	FAM167A	family with sequence similarity 167 member A [Source:HGNC Symbol;Acc:HGNC:15549]	ENST00000528897[chr8;11445369;11445369;-]	ENST00000528111[chr8;11466735;11466735;-]
71219	chr12	117044997	117045701	29	705	-257.743	-0.364875	0.347211	0.712086	hypo	ENST00000549210[chr12;117046831;-]	1129	ENSG00000088992	TESC	tescalcin [Source:HGNC Symbol;Acc:HGNC:26065]	ENST00000547006[chr12;117099480;117099480;+]	ENST00000549210[chr12;117046831;117046831;-]
84182	chr8	143516732	143517192	24	461	-257.032	-0.505704	0.196067	0.701771	hypo	ENST00000528401[chr8;143507840;-]	8891	ENSG00000014164	ZC3H3	zinc finger CCCH-type containing 3 [Source:HGNC Symbol;Acc:HGNC:28972]	ENST00000528401[chr8;143507840;143507840;-]	ENST00000262577[chr8;143541453;143541453;-]
3230	chr1	116807346	116809394	39	2049	256.877	0.644224	0.865437	0.221213	hyper	ENST00000456305[chr1;116775623;-]	31722	ENSG00000225079	FTH1P22	ferritin heavy chain 1 pseudogene 22 [Source:HGNC Symbol;Acc:HGNC:37640]	ENST00000456305[chr1;116775623;116775623;-]	ENST00000369477[chr1;116754466;116754466;+]
72676	chr15	41513531	41514184	31	654	-256.873	-0.288243	0.160472	0.448715	hypo	ENST00000561619[chr15;41513796;-]	0	ENSG00000062524	LTK	leukocyte receptor tyrosine kinase [Source:HGNC Symbol;Acc:HGNC:6721]	ENST00000569283[chr15;41508236;41508236;-]	ENST00000565167[chr15;41521791;41521791;-]
74012	chr17	31489059	31490491	28	1433	-256.033	-0.413883	0.399172	0.813055	hypo	ENST00000578694[chr17;31488191;+]	867	ENSG00000131242	RAB11FIP4	RAB11 family interacting protein 4 [Source:HGNC Symbol;Acc:HGNC:30267]	ENST00000578050[chr17;31518431;31518431;+]	ENST00000578694[chr17;31488191;31488191;+]
73542	chr16	67164859	67165615	43	757	-255.203	-0.277048	0.0656437	0.342691	hypo	ENST00000517729[chr16;67165524;+]	0	ENSG00000102878	HSF4	heat shock transcription factor 4 [Source:HGNC Symbol;Acc:HGNC:5227]	ENST00000519224[chr16;67165838;67165838;+]	ENST00000517685[chr16;67164811;67164811;+]
69237	chr10	79070992	79071893	30	902	-254.551	-0.317287	0.193876	0.511162	hypo	ENST00000334512[chr10;79069034;+]	1957	ENSG00000108175	ZMIZ1	zinc finger MIZ-type containing 1 [Source:HGNC Symbol;Acc:HGNC:16493]	ENST00000456353[chr10;79067895;79067895;-]	ENST00000334512[chr10;79069034;79069034;+]
70468	chr12	719070	719986	26	917	-254.473	-0.385682	0.337328	0.72301	hypo	ENST00000535572[chr12;752592;+]	32605	ENSG00000060237	WNK1	WNK lysine deficient protein kinase 1 [Source:HGNC Symbol;Acc:HGNC:14540]	ENST00000535572[chr12;752592;752592;+]	ENST00000318291[chr12;642980;642980;+]
73817	chr17	4786143	4787165	38	1023	-254.031	-0.266253	0.0908306	0.357084	hypo	ENST00000623798[chr17;4787056;+]	0	ENSG00000280254	AC233723.2	TEC	ENST00000331264[chr17;4788958;4788958;+]	ENST00000270560[chr17;4771891;4771891;+]
82032	chr6	110399542	110400284	37	743	-253.506	-0.347072	0.370748	0.717821	hypo	ENST00000368924[chr6;110415562;-]	15277	ENSG00000203797	DDO	D-aspartate oxidase [Source:HGNC Symbol;Acc:HGNC:2727]	ENST00000338882[chr6;110358272;110358272;-]	ENST00000368924[chr6;110415562;110415562;-]
52128	chr5	157540617	157542518	24	1902	253.384	0.610999	0.763485	0.152486	hyper	ENST00000518054[chr5;157565963;+]	23444	ENSG00000253519	AC106801.1	novel transcript	ENST00000518054[chr5;157565963;157565963;+]	ENST00000517905[chr5;157575741;157575741;-]
70462	chr12	630397	631313	28	917	-253.016	-0.575591	0.326941	0.902532	hypo	ENST00000537514[chr12;630890;+]	0	ENSG00000177406	AC021054.1	uncharacterized LOC100049716 [Source:NCBI gene;Acc:100049716]	ENST00000543884[chr12;642673;642673;+]	ENST00000433832[chr12;643636;643636;-]
22307	chr16	2663374	2664705	32	1332	252.553	0.344132	0.814086	0.469954	hyper	ENST00000619862[chr16;2665350;-]	644	ENSG00000260565	ERVK13-1	endogenous retrovirus group K13 member 1 [Source:HGNC Symbol;Acc:HGNC:27548]	ENST00000301738[chr16;2682474;2682474;+]	ENST00000619862[chr16;2665350;2665350;-]
21920	chr15	90815137	90816304	25	1168	252.519	0.576607	0.843322	0.266715	hyper	ENST00000560821[chr15;90808770;+]	6366	ENSG00000197299	BLM	Bloom syndrome RecQ like helicase [Source:HGNC Symbol;Acc:HGNC:1058]	ENST00000558221[chr15;90839723;90839723;+]	ENST00000560821[chr15;90808770;90808770;+]
75052	chr19	6587021	6588050	40	1030	-251.931	-0.389092	0.121098	0.510191	hypo	ENST00000423145[chr19;6591139;-]	3088	ENSG00000125726	CD70	CD70 molecule [Source:HGNC Symbol;Acc:HGNC:11937]	ENST00000600588[chr19;6593328;6593328;+]	ENST00000423145[chr19;6591139;6591139;-]
24406	chr17	2240080	2241139	24	1060	251.887	0.429305	0.869301	0.439996	hyper	ENST00000570668[chr17;2240191;-]	0	ENSG00000070366	SMG6	SMG6, nonsense mediated mRNA decay factor [Source:HGNC Symbol;Acc:HGNC:17809]	ENST00000575663[chr17;2237580;2237580;-]	ENST00000570659[chr17;2244912;2244912;-]
69972	chr11	66317323	66318646	30	1324	-251.789	-0.278303	0.0746574	0.352961	hypo	ENST00000311330[chr11;66317044;-]	278	ENSG00000174807	CD248	CD248 molecule [Source:HGNC Symbol;Acc:HGNC:18219]	ENST00000311330[chr11;66317044;66317044;-]	ENST00000534065[chr11;66312852;66312852;+]
67919	chr1	149746850	149747234	29	385	-251.075	-0.450574	0.231712	0.682286	hypo	ENST00000636086[chr1;149747777;-]	542	ENSG00000234232	AC243772.3	phosphodiesterase 4D interacting protein pseudogene [Source:NCBI gene;Acc:102723955]	ENST00000609662[chr1;149734391;149734391;-]	ENST00000636086[chr1;149747777;149747777;-]
41801	chr3	98555574	98555983	20	410	250.94	0.697129	0.801893	0.104764	hyper	ENST00000284311[chr3;98531898;+]	23675	ENSG00000154165	GPR15	G protein-coupled receptor 15 [Source:HGNC Symbol;Acc:HGNC:4469]	ENST00000502376[chr3;98525274;98525274;-]	ENST00000284311[chr3;98531898;98531898;+]
23415	chr16	57538183	57538731	18	549	250.756	0.770266	0.900624	0.130358	hyper	ENST00000258214[chr16;57536599;-]	1583	ENSG00000135736	CCDC102A	coiled-coil domain containing 102A [Source:HGNC Symbol;Acc:HGNC:28097]	ENST00000258214[chr16;57536599;57536599;-]	ENST00000563589[chr16;57465722;57465722;+]
84590	chr9	96027610	96028081	41	472	-250.392	-0.422028	0.153546	0.575574	hypo	ENST00000580908[chr9;96027965;-]	0	ENSG00000225194	LINC00092	long intergenic non-protein coding RNA 92 [Source:HGNC Symbol;Acc:HGNC:31408]	ENST00000412122[chr9;96021760;96021760;-]	ENST00000320486[chr9;95972836;95972836;+]
76351	chr2	109031043	109031599	27	557	-250.196	-0.271925	0.0928768	0.364801	hypo	ENST00000258443[chr2;108989372;-]	41670	ENSG00000135960	EDAR	ectodysplasin A receptor [Source:HGNC Symbol;Acc:HGNC:2895]	ENST00000258443[chr2;108989372;108989372;-]	ENST00000612530[chr2;109124609;109124609;-]
32483	chr2	96524538	96525332	19	795	249.794	0.59925	0.919629	0.320379	hyper	ENST00000425578[chr2;96532306;-]	6973	ENSG00000235480	AC013270.1	uncharacterized LOC105373496 [Source:NCBI gene;Acc:105373496]	ENST00000470579[chr2;96536742;96536742;+]	ENST00000425578[chr2;96532306;96532306;-]
69985	chr11	67303901	67304329	32	429	-249.24	-0.340725	0.109205	0.449929	hypo	ENST00000532181[chr11;67304122;+]	0	ENSG00000172830	SSH3	slingshot protein phosphatase 3 [Source:HGNC Symbol;Acc:HGNC:30581]	ENST00000529224[chr11;67307572;67307572;+]	ENST00000534112[chr11;67303708;67303708;+]
528	chr1	15411614	15412787	26	1174	249.172	0.397322	0.596129	0.198806	hyper	ENST00000445566[chr1;15410264;+]	1349	ENSG00000142634	EFHD2	EF-hand domain family member D2 [Source:HGNC Symbol;Acc:HGNC:28670]	ENST00000427824[chr1;15409433;15409433;-]	ENST00000445566[chr1;15410264;15410264;+]
72406	chr14	98167035	98168478	33	1444	-249.142	-0.497174	0.171593	0.668766	hypo	ENST00000557072[chr14;98136073;+]	30961	ENSG00000258511	LINC02295	long intergenic non-protein coding RNA 2295 [Source:HGNC Symbol;Acc:HGNC:53211]	ENST00000499006[chr14;97978124;97978124;-]	ENST00000557072[chr14;98136073;98136073;+]
82318	chr6	158208735	158209391	27	657	-249.097	-0.413564	0.345484	0.759047	hypo	ENST00000620026[chr6;158232235;+]	22843	ENSG00000130338	TULP4	tubby like protein 4 [Source:HGNC Symbol;Acc:HGNC:15530]	ENST00000620026[chr6;158232235;158232235;+]	ENST00000344851[chr6;158242797;158242797;-]
84944	chr9	136821212	136821578	38	367	-249.05	-0.300795	0.449817	0.750612	hypo	ENST00000464941[chr9;136821328;+]	0	ENSG00000196642	RABL6	RAB, member RAS oncogene family like 6 [Source:HGNC Symbol;Acc:HGNC:24703]	ENST00000629216[chr9;136822040;136822040;+]	ENST00000357466[chr9;136808158;136808158;+]
28896	chr19	16118594	16120233	39	1640	248.792	0.317006	0.74434	0.427334	hyper	ENST00000589697[chr19;16111914;+]	6679	ENSG00000167461	RAB8A	RAB8A, member RAS oncogene family [Source:HGNC Symbol;Acc:HGNC:7007]	ENST00000592971[chr19;16127950;16127950;+]	ENST00000589697[chr19;16111914;16111914;+]
74407	chr17	74920023	74920704	44	682	-248.591	-0.310106	0.520264	0.830369	hypo	ENST00000614341[chr17;74923256;-]	2551	ENSG00000182040	USH1G	USH1 protein network component sans [Source:HGNC Symbol;Acc:HGNC:16356]	ENST00000331427[chr17;74924274;74924274;+]	ENST00000614341[chr17;74923256;74923256;-]
67132	chr1	25770684	25771760	33	1077	-248.354	-0.529225	0.157002	0.686227	hypo	ENST00000496532[chr1;25772068;+]	307	ENSG00000117643	MAN1C1	mannosidase alpha class 1C member 1 [Source:HGNC Symbol;Acc:HGNC:19080]	ENST00000496532[chr1;25772068;25772068;+]	ENST00000453649[chr1;25819743;25819743;-]
68659	chr1	240492889	240493367	42	479	-248.104	-0.320227	0.317478	0.637706	hypo	ENST00000496950[chr1;240472097;+]	20791	ENSG00000155816	FMN2	formin 2 [Source:HGNC Symbol;Acc:HGNC:14074]	ENST00000457477[chr1;240530451;240530451;+]	ENST00000496950[chr1;240472097;240472097;+]
78002	chr22	24133881	24135025	33	1145	-247.862	-0.347043	0.39711	0.744153	hypo	ENST00000337989[chr22;24155837;+]	20811	ENSG00000099991	CABIN1	calcineurin binding protein 1 [Source:HGNC Symbol;Acc:HGNC:24187]	ENST00000337989[chr22;24155837;24155837;+]	ENST00000444093[chr22;24101688;24101688;+]
75690	chr2	8663759	8665007	27	1249	-246.656	-0.379633	0.338903	0.718536	hypo	ENST00000453900[chr2;8675766;-]	10758	ENSG00000235092	ID2-AS1	ID2 antisense RNA 1 [Source:HGNC Symbol;Acc:HGNC:51103]	ENST00000234091[chr2;8678844;8678844;+]	ENST00000453900[chr2;8675766;8675766;-]
75710	chr2	10329280	10330662	26	1383	-246.014	-0.562785	0.178418	0.741203	hypo	ENST00000622018[chr2;10330162;+]	0	ENSG00000115756	HPCAL1	hippocalcin like 1 [Source:HGNC Symbol;Acc:HGNC:5145]	ENST00000384171[chr2;10296180;10296180;-]	ENST00000419810[chr2;10324346;10324346;+]
50360	chr5	67099557	67101620	28	2064	245.306	0.408558	0.928766	0.520207	hyper	ENST00000485768[chr5;67142163;+]	40542	ENSG00000069020	MAST4	microtubule associated serine/threonine kinase family member 4 [Source:HGNC Symbol;Acc:HGNC:19037]	ENST00000485768[chr5;67142163;67142163;+]	ENST00000515027[chr5;67186297;67186297;-]
77884	chr21	43921468	43922402	31	935	-243.666	-0.406509	0.271186	0.677695	hypo	ENST00000362728[chr21;43919901;-]	1566	ENSG00000199598	RNU6-859P	RNA, U6 small nuclear 859, pseudogene [Source:HGNC Symbol;Acc:HGNC:47822]	ENST00000362728[chr21;43919901;43919901;-]	ENST00000445582[chr21;43916271;43916271;+]
83490	chr8	22047658	22048127	28	470	-242.644	-0.474354	0.249239	0.723593	hypo	ENST00000522148[chr8;22048994;+]	866	ENSG00000158856	DMTN	dematin actin binding protein [Source:HGNC Symbol;Acc:HGNC:3382]	ENST00000522148[chr8;22048994;22048994;+]	ENST00000524314[chr8;22044671;22044671;+]
6985	chr10	30435265	30436455	30	1191	242.532	0.440382	0.582757	0.142374	hyper	ENST00000413724[chr10;30434664;+]	600	ENSG00000107968	MAP3K8	mitogen-activated protein kinase kinase kinase 8 [Source:HGNC Symbol;Acc:HGNC:6860]	ENST00000375321[chr10;30438821;30438821;+]	ENST00000413724[chr10;30434664;30434664;+]
74348	chr17	67399829	67401716	30	1888	-241.33	-0.338512	0.495301	0.833814	hypo	ENST00000364677[chr17;67408881;-]	7164	ENSG00000201547	RF00019		ENST00000356126[chr17;67366627;67366627;-]	ENST00000364677[chr17;67408881;67408881;-]
1446	chr1	45489507	45489954	17	448	240.676	0.572479	0.825151	0.252672	hyper	ENST00000486676[chr1;45491161;-]	1206	ENSG00000070759	TESK2	testis associated actin remodelling kinase 2 [Source:HGNC Symbol;Acc:HGNC:11732]	ENST00000401061[chr1;45500052;45500052;+]	ENST00000486676[chr1;45491161;45491161;-]
22295	chr16	1963169	1964007	30	839	240.371	0.489	0.678527	0.189527	hyper	ENST00000526586[chr16;1963256;-]	0	ENSG00000140988	RPS2	ribosomal protein S2 [Source:HGNC Symbol;Acc:HGNC:10404]	ENST00000384674[chr16;1963106;1963106;-]	ENST00000530779[chr16;1964095;1964095;-]
83647	chr8	41712838	41713664	28	827	-239.743	-0.271255	0.204238	0.475492	hypo	ENST00000520299[chr8;41706179;-]	6658	ENSG00000029534	ANK1	ankyrin 1 [Source:HGNC Symbol;Acc:HGNC:492]	ENST00000520299[chr8;41706179;41706179;-]	ENST00000520418[chr8;41661307;41661307;+]
84632	chr9	99828629	99828957	39	329	-239.561	-0.299944	0.360605	0.660549	hypo	ENST00000330847[chr9;99826726;+]	1902	ENSG00000119508	NR4A3	nuclear receptor subfamily 4 group A member 3 [Source:HGNC Symbol;Acc:HGNC:7982]	ENST00000427039[chr9;99819889;99819889;-]	ENST00000330847[chr9;99826726;99826726;+]
74492	chr17	78789542	78790246	17	705	-239.323	-0.552602	0.202423	0.755025	hypo	ENST00000592326[chr17;78797061;-]	6814	ENSG00000055483	USP36	ubiquitin specific peptidase 36 [Source:HGNC Symbol;Acc:HGNC:20062]	ENST00000589296[chr17;78782297;78782297;-]	ENST00000592326[chr17;78797061;78797061;-]
12333	chr12	4275863	4276955	24	1093	239.247	0.476438	0.577537	0.101099	hyper	ENST00000536537[chr12;4276063;+]	0	ENSG00000118971	CCND2	cyclin D2 [Source:HGNC Symbol;Acc:HGNC:1583]	ENST00000646138[chr12;4275477;4275477;-]	ENST00000261254[chr12;4273771;4273771;+]
71382	chr12	132806675	132807446	23	772	-238.708	-0.450582	0.292207	0.742789	hypo	ENST00000450791[chr12;132822311;-]	14864	ENSG00000090615	GOLGA3	golgin A3 [Source:HGNC Symbol;Acc:HGNC:4426]	ENST00000488441[chr12;132825700;132825700;+]	ENST00000450791[chr12;132822311;132822311;-]
73742	chr16	89122483	89123296	24	814	-238.696	-0.428882	0.291325	0.720207	hypo	ENST00000562782[chr16;89115279;-]	7203	ENSG00000261546	AC135782.3	novel transcript, antisense to ACSF3	ENST00000562782[chr16;89115279;89115279;-]	ENST00000562204[chr16;89112200;89112200;+]
79466	chr4	8228485	8229352	32	868	-238.144	-0.343236	0.0743157	0.417551	hypo	ENST00000507801[chr4;8229223;+]	0	ENSG00000125089	SH3TC1	SH3 domain and tetratricopeptide repeats 1 [Source:HGNC Symbol;Acc:HGNC:26009]	ENST00000502559[chr4;8231141;8231141;+]	ENST00000509553[chr4;8225155;8225155;+]
36698	chr20	32332922	32334086	14	1165	238.075	0.688294	0.867322	0.179028	hyper	ENST00000612444[chr20;32355052;+]	20965	ENSG00000277692	AL121583.1	novel transcript	ENST00000612444[chr20;32355052;32355052;+]	ENST00000375712[chr20;32277663;32277663;+]
84811	chr9	128005676	128006870	23	1195	-237.994	-0.425816	0.332875	0.758691	hypo	ENST00000373095[chr9;127980513;-]	25162	ENSG00000167106	FAM102A	family with sequence similarity 102 member A [Source:HGNC Symbol;Acc:HGNC:31419]	ENST00000373095[chr9;127980513;127980513;-]	ENST00000414976[chr9;128057362;128057362;-]
71238	chr12	120263114	120263889	18	776	-237.846	-0.491912	0.329223	0.821134	hypo	ENST00000637617[chr12;120265629;-]	1739	ENSG00000089159	PXN	paxillin [Source:HGNC Symbol;Acc:HGNC:9718]	ENST00000458477[chr12;120250161;120250161;-]	ENST00000637617[chr12;120265629;120265629;-]
77197	chr20	841881	842441	34	561	-237.768	-0.431825	0.197046	0.62887	hypo	ENST00000541082[chr20;841274;+]	606	ENSG00000125898	FAM110A	family with sequence similarity 110 member A [Source:HGNC Symbol;Acc:HGNC:16188]	ENST00000492704[chr20;839977;839977;-]	ENST00000541082[chr20;841274;841274;+]
43981	chr3	196182642	196183943	34	1302	236.771	0.463938	0.872868	0.408929	hyper	ENST00000460442[chr3;196198910;-]	14966	ENSG00000163958	ZDHHC19	zinc finger DHHC-type containing 19 [Source:HGNC Symbol;Acc:HGNC:20713]	ENST00000410403[chr3;196202348;196202348;+]	ENST00000460442[chr3;196198910;196198910;-]
3784	chr1	159826284	159827607	24	1324	236.536	0.406286	0.643381	0.237095	hyper	ENST00000368104[chr1;159826810;+]	0	ENSG00000158714	SLAMF8	SLAM family member 8 [Source:HGNC Symbol;Acc:HGNC:21391]	ENST00000471286[chr1;159830007;159830007;+]	ENST00000392235[chr1;159802423;159802423;+]
72657	chr15	40073859	40074357	29	499	-236.073	-0.371439	0.148827	0.520266	hypo	ENST00000560376[chr15;40078704;-]	4346	ENSG00000259584	AC021755.2	novel transcript	ENST00000616620[chr15;40078891;40078891;+]	ENST00000560376[chr15;40078704;40078704;-]
6482	chr10	6140965	6142046	26	1082	235.868	0.554584	0.762363	0.207779	hyper	ENST00000379789[chr10;6144933;+]	2886	ENSG00000170525	PFKFB3	6-phosphofructo-2-kinase/fructose-2,6-biphosphatase 3 [Source:HGNC Symbol;Acc:HGNC:8874]	ENST00000379789[chr10;6144933;6144933;+]	ENST00000636544[chr10;6152262;6152262;-]
329	chr1	9315173	9316309	31	1137	235.862	0.305563	0.530787	0.225224	hyper	ENST00000450402[chr1;9294527;+]	20645	ENSG00000171621	SPSB1	splA/ryanodine receptor domain and SOCS box containing 1 [Source:HGNC Symbol;Acc:HGNC:30628]	ENST00000357898[chr1;9351430;9351430;+]	ENST00000450402[chr1;9294527;9294527;+]
67013	chr1	20682237	20683152	26	916	-234.747	-0.306401	0.358995	0.665396	hypo	ENST00000477167[chr1;20685187;-]	2034	ENSG00000117245	KIF17	kinesin family member 17 [Source:HGNC Symbol;Acc:HGNC:19167]	ENST00000463389[chr1;20673020;20673020;-]	ENST00000477167[chr1;20685187;20685187;-]
25931	chr17	59841702	59842634	20	933	234.689	0.718195	0.820626	0.102431	hyper	ENST00000362134[chr17;59841265;+]	436	ENSG00000284190	MIR21	microRNA 21 [Source:HGNC Symbol;Acc:HGNC:31586]	ENST00000605113[chr17;59885014;59885014;+]	ENST00000362134[chr17;59841265;59841265;+]
29504	chr19	38693224	38694448	26	1225	234.434	0.4261	0.724926	0.298826	hyper	ENST00000585999[chr19;38693606;-]	0	ENSG00000267375	AC008649.2	novel transcript, antisense to ACTN4	ENST00000586538[chr19;38708141;38708141;+]	ENST00000597987[chr19;38735405;38735405;-]
84897	chr9	133701181	133702144	41	964	-234.094	-0.330854	0.0985422	0.429396	hypo	ENST00000371868[chr9;133703701;-]	1556	ENSG00000123453	SARDH	sarcosine dehydrogenase [Source:HGNC Symbol;Acc:HGNC:10536]	ENST00000469828[chr9;133667123;133667123;-]	ENST00000371868[chr9;133703701;133703701;-]
77403	chr20	32509116	32510558	30	1443	-233.22	-0.407687	0.112868	0.520555	hypo	ENST00000620523[chr20;32509958;+]	0	ENSG00000277301	AL034550.2	uncharacterized LOC101929698 [Source:NCBI gene;Acc:101929698]	ENST00000326071[chr20;32483582;32483582;-]	ENST00000375677[chr20;32511407;32511407;-]
73059	chr15	98651286	98652221	29	936	-232.432	-0.282334	0.0485201	0.330854	hypo	ENST00000559925[chr15;98649581;+]	1704	ENSG00000140443	IGF1R	insulin like growth factor 1 receptor [Source:HGNC Symbol;Acc:HGNC:5465]	ENST00000560221[chr15;98647371;98647371;-]	ENST00000559925[chr15;98649581;98649581;+]
48461	chr4	184420637	184422637	28	2001	232.276	0.472586	0.688691	0.216105	hyper	ENST00000502750[chr4;184418631;-]	2005	ENSG00000168310	IRF2	interferon regulatory factor 2 [Source:HGNC Symbol;Acc:HGNC:6117]	ENST00000502750[chr4;184418631;184418631;-]	ENST00000605082[chr4;184472609;184472609;-]
81378	chr6	2942967	2943828	16	862	-231.826	-0.677541	0.181021	0.858562	hypo	ENST00000644697[chr6;2955882;-]	12053	ENSG00000124570	SERPINB6	serpin family B member 6 [Source:HGNC Symbol;Acc:HGNC:8950]	ENST00000454998[chr6;2912113;2912113;-]	ENST00000644697[chr6;2955882;2955882;-]
29529	chr19	39430445	39431454	25	1010	231.697	0.464543	0.837191	0.372647	hyper	ENST00000602153[chr19;39433761;-]	2306	ENSG00000105193	RPS16	ribosomal protein S16 [Source:HGNC Symbol;Acc:HGNC:10396]	ENST00000594990[chr19;39436155;39436155;+]	ENST00000602153[chr19;39433761;39433761;-]
70716	chr12	32139482	32140096	30	615	-231.34	-0.438252	0.166954	0.605206	hypo	ENST00000619744[chr12;32109075;+]	30406	ENSG00000277342	AC048344.4	novel transcript, sense intronic to BICD1	ENST00000551974[chr12;32107528;32107528;-]	ENST00000619744[chr12;32109075;32109075;+]
69651	chr11	6413459	6414504	29	1046	-230.923	-0.474151	0.221115	0.695266	hypo	ENST00000299402[chr11;6419070;-]	4565	ENSG00000166313	APBB1	amyloid beta precursor protein binding family B member 1 [Source:HGNC Symbol;Acc:HGNC:581]	ENST00000608704[chr11;6405660;6405660;-]	ENST00000299402[chr11;6419070;6419070;-]
25069	chr17	27470963	27472942	32	1980	230.312	0.392465	0.817521	0.425056	hyper	ENST00000582311[chr17;27472012;+]	0	ENSG00000141068	KSR1	kinase suppressor of ras 1 [Source:HGNC Symbol;Acc:HGNC:6465]	ENST00000577519[chr17;27412806;27412806;-]	ENST00000583643[chr17;27465111;27465111;+]
75015	chr19	2446236	2446866	24	631	-229.846	-0.428622	0.140555	0.569177	hypo	ENST00000527409[chr19;2437158;-]	9077	ENSG00000176619	LMNB2	lamin B2 [Source:HGNC Symbol;Acc:HGNC:6638]	ENST00000527409[chr19;2437158;2437158;-]	ENST00000325327[chr19;2456996;2456996;-]
83498	chr8	22626149	22627284	30	1136	-229.721	-0.341438	0.184293	0.525731	hypo	ENST00000520489[chr8;22626542;-]	0	ENSG00000147439	BIN3	bridging integrator 3 [Source:HGNC Symbol;Acc:HGNC:1054]	ENST00000521025[chr8;22616657;22616657;-]	ENST00000520536[chr8;22618156;22618156;+]
77947	chr22	17775061	17775781	28	721	-228.733	-0.462106	0.35229	0.814396	hypo	ENST00000552886[chr22;17774770;-]	290	ENSG00000015475	BID	BH3 interacting domain death agonist [Source:HGNC Symbol;Acc:HGNC:1050]	ENST00000552886[chr22;17774770;17774770;-]	ENST00000252134[chr22;17791667;17791667;-]
81365	chr5	181205908	181206469	29	562	-228.274	-0.269015	0.0375238	0.306539	hypo	ENST00000503314[chr5;181206120;-]	0	ENSG00000248514	AC008443.3	novel transcript	ENST00000334421[chr5;181205293;181205293;-]	ENST00000514784[chr5;181200912;181200912;+]
74214	chr17	48023233	48023723	28	491	-227.781	-0.345603	0.0835473	0.429151	hypo	ENST00000585182[chr17;48028560;-]	4836	ENSG00000005243	COPZ2	coatomer protein complex subunit zeta 2 [Source:HGNC Symbol;Acc:HGNC:19356]	ENST00000579889[chr17;48048328;48048328;+]	ENST00000585182[chr17;48028560;48028560;-]
79174	chr3	160756818	160757792	26	975	-227.649	-0.344825	0.166684	0.511509	hypo	ENST00000498165[chr3;160756207;+]	610	ENSG00000163590	PPM1L	protein phosphatase, Mg2+/Mn2+ dependent 1L [Source:HGNC Symbol;Acc:HGNC:16381]	ENST00000566372[chr3;160755142;160755142;-]	ENST00000498165[chr3;160756207;160756207;+]
25629	chr17	47734694	47735142	11	449	227.057	0.858005	0.887855	0.0298501	hyper	ENST00000581328[chr17;47733424;+]	1269	ENSG00000073861	TBX21	T-box 21 [Source:HGNC Symbol;Acc:HGNC:11599]	ENST00000578482[chr17;47682683;47682683;-]	ENST00000581328[chr17;47733424;47733424;+]
73733	chr16	88770657	88771313	27	657	-227.029	-0.321967	0.358207	0.680174	hypo	ENST00000301015[chr16;88785220;-]	13906	ENSG00000103335	PIEZO1	piezo type mechanosensitive ion channel component 1 [Source:HGNC Symbol;Acc:HGNC:28993]	ENST00000301019[chr16;88803212;88803212;+]	ENST00000301015[chr16;88785220;88785220;-]
44052	chr3	197934287	197934899	18	613	226.97	0.57882	0.929625	0.350804	hyper	ENST00000490748[chr3;197939032;-]	4132	ENSG00000114473	IQCG	IQ motif containing G [Source:HGNC Symbol;Acc:HGNC:25251]	ENST00000464167[chr3;197949979;197949979;+]	ENST00000490748[chr3;197939032;197939032;-]
75202	chr19	17949269	17950125	34	857	-226.906	-0.298439	0.105133	0.403573	hypo	ENST00000222249[chr19;17951292;+]	1166	ENSG00000105642	KCNN1	potassium calcium-activated channel subfamily N member 1 [Source:HGNC Symbol;Acc:HGNC:6290]	ENST00000222249[chr19;17951292;17951292;+]	ENST00000596123[chr19;17936250;17936250;+]
67116	chr1	25562664	25563932	24	1269	-226.775	-0.559074	0.152728	0.711801	hypo	ENST00000474283[chr1;25563633;+]	0	ENSG00000157978	LDLRAP1	low density lipoprotein receptor adaptor protein 1 [Source:HGNC Symbol;Acc:HGNC:18640]	ENST00000470950[chr1;25564590;25564590;+]	ENST00000462394[chr1;25554880;25554880;+]
74539	chr17	82293589	82294003	25	415	-225.579	-0.406423	0.368125	0.774547	hypo	ENST00000566986[chr17;82293715;+]	0	ENSG00000260563	AC132872.1	novel transcript	ENST00000581489[chr17;82292814;82292814;-]	ENST00000581434[chr17;82317550;82317550;-]
71930	chr14	22836571	22837223	35	653	-224.715	-0.328028	0.0906433	0.418671	hypo	ENST00000547279[chr14;22836619;+]	0	ENSG00000157227	MMP14	matrix metallopeptidase 14 [Source:HGNC Symbol;Acc:HGNC:7160]	ENST00000548761[chr14;22837311;22837311;+]	ENST00000547074[chr14;22836559;22836559;+]
70437	chr11	134277210	134278026	29	817	-224.666	-0.298235	0.393041	0.691276	hypo	ENST00000431683[chr11;134276740;+]	469	ENSG00000166105	GLB1L3	galactosidase beta 1 like 3 [Source:HGNC Symbol;Acc:HGNC:25147]	ENST00000532985[chr11;134287101;134287101;+]	ENST00000431683[chr11;134276740;134276740;+]
38794	chr22	31660720	31661514	23	795	224.647	0.433975	0.666246	0.232271	hyper	ENST00000435900[chr22;31662180;-]	665	ENSG00000241878	PISD	phosphatidylserine decarboxylase [Source:HGNC Symbol;Acc:HGNC:8999]	ENST00000429683[chr22;31638445;31638445;-]	ENST00000435900[chr22;31662180;31662180;-]
68338	chr1	205312962	205314300	25	1339	-224.26	-0.439289	0.204182	0.643472	hypo	ENST00000367157[chr1;205321791;-]	7490	ENSG00000163545	NUAK2	NUAK family kinase 2 [Source:HGNC Symbol;Acc:HGNC:29558]	ENST00000432323[chr1;205351246;205351246;+]	ENST00000367157[chr1;205321791;205321791;-]
73552	chr16	67939689	67940424	26	736	-224.244	-0.382494	0.170589	0.553083	hypo	ENST00000570396[chr16;67942458;-]	2033	ENSG00000213398	LCAT	lecithin-cholesterol acyltransferase [Source:HGNC Symbol;Acc:HGNC:6522]	ENST00000358514[chr16;67937087;67937087;-]	ENST00000570396[chr16;67942458;67942458;-]
22325	chr16	3056963	3058246	32	1284	223.511	0.500206	0.782779	0.282573	hyper	ENST00000573878[chr16;3057197;-]	0	ENSG00000261971	MMP25-AS1	MMP25 antisense RNA 1 [Source:HGNC Symbol;Acc:HGNC:51372]	ENST00000573130[chr16;3056232;3056232;-]	ENST00000575441[chr16;3056793;3056793;+]
29739	chr19	46785107	46786276	25	1170	223.442	0.496493	0.824947	0.328454	hyper	ENST00000594991[chr19;46784905;-]	201	ENSG00000105281	SLC1A5	solute carrier family 1 member 5 [Source:HGNC Symbol;Acc:HGNC:10943]	ENST00000594991[chr19;46784905;46784905;-]	ENST00000412532[chr19;46787342;46787342;-]
74347	chr17	67398640	67399528	26	889	-223.329	-0.360347	0.455574	0.815921	hypo	ENST00000364677[chr17;67408881;-]	9352	ENSG00000201547	RF00019		ENST00000356126[chr17;67366627;67366627;-]	ENST00000364677[chr17;67408881;67408881;-]
77404	chr20	32510761	32511920	25	1160	-223.233	-0.469407	0.244606	0.714012	hypo	ENST00000375677[chr20;32511407;-]	0	ENSG00000197183	NOL4L	nucleolar protein 4 like [Source:HGNC Symbol;Acc:HGNC:16106]	ENST00000326071[chr20;32483582;32483582;-]	ENST00000620523[chr20;32509958;32509958;+]
6286	chr10	282806	284672	31	1867	223.224	0.36002	0.896541	0.536521	hyper	ENST00000364991[chr10;282125;-]	680	ENSG00000201861	RNA5SP298	RNA, 5S ribosomal pseudogene 298 [Source:HGNC Symbol;Acc:HGNC:43198]	ENST00000364991[chr10;282125;282125;-]	ENST00000473115[chr10;244470;244470;+]
72664	chr15	40769186	40770163	31	978	-223.115	-0.390569	0.237248	0.627818	hypo	ENST00000344320[chr15;40770079;+]	0	ENSG00000188277	C15orf62	chromosome 15 open reading frame 62 [Source:HGNC Symbol;Acc:HGNC:34489]	ENST00000260385[chr15;40755851;40755851;-]	ENST00000558727[chr15;40770289;40770289;-]
22272	chr16	735982	736674	21	693	222.716	0.511468	0.840889	0.329422	hyper	ENST00000569759[chr16;736370;-]	0	ENSG00000103245	CIAO3	cytosolic iron-sulfur assembly component 3 [Source:HGNC Symbol;Acc:HGNC:14179]	ENST00000562862[chr16;734238;734238;-]	ENST00000563534[chr16;737464;737464;-]
75707	chr2	10141468	10142435	25	968	-222.505	-0.345728	0.39371	0.739438	hypo	ENST00000642996[chr2;10142324;+]	0	ENSG00000163009	C2orf48	chromosome 2 open reading frame 48 [Source:HGNC Symbol;Acc:HGNC:26322]	ENST00000391256[chr2;10090319;10090319;-]	ENST00000381786[chr2;10141381;10141381;+]
72916	chr15	75108871	75110055	26	1185	-222.065	-0.361313	0.254063	0.615376	hypo	ENST00000565381[chr15;75114260;+]	4204	ENSG00000260152	AC113208.1	stromal cell-derived factor 2 (SDF2) pseudogene	ENST00000565381[chr15;75114260;75114260;+]	ENST00000366232[chr15;75120562;75120562;-]
30487	chr2	9656132	9657045	23	914	222.034	0.589423	0.88605	0.296627	hyper	ENST00000483023[chr2;9674022;+]	16976	ENSG00000244260	AC082651.4	novel transcript	ENST00000483023[chr2;9674022;9674022;+]	ENST00000478468[chr2;9638771;9638771;+]
84183	chr8	143529359	143530072	22	714	-221.532	-0.399579	0.254702	0.654282	hypo	ENST00000262577[chr8;143541453;-]	11380	ENSG00000014164	ZC3H3	zinc finger CCCH-type containing 3 [Source:HGNC Symbol;Acc:HGNC:28972]	ENST00000408472[chr8;143542109;143542109;+]	ENST00000262577[chr8;143541453;143541453;-]
70248	chr11	117951755	117952871	31	1117	-221.427	-0.319534	0.272826	0.592359	hypo	ENST00000526090[chr11;117929459;-]	22295	ENSG00000137747	TMPRSS13	transmembrane serine protease 13 [Source:HGNC Symbol;Acc:HGNC:29808]	ENST00000526090[chr11;117929459;117929459;-]	ENST00000581173[chr11;117833909;117833909;+]
6492	chr10	6269868	6271348	29	1481	219.77	0.335658	0.729823	0.394165	hyper	ENST00000399868[chr10;6277686;+]	6337	ENSG00000215244	AL137145.2	uncharacterized LOC399715 [Source:NCBI gene;Acc:399715]	ENST00000399868[chr10;6277686;6277686;+]	ENST00000440192[chr10;6294684;6294684;-]
25634	chr17	47736530	47737243	16	714	219.746	0.590216	0.860496	0.27028	hyper	ENST00000581328[chr17;47733424;+]	3105	ENSG00000073861	TBX21	T-box 21 [Source:HGNC Symbol;Acc:HGNC:11599]	ENST00000578482[chr17;47682683;47682683;-]	ENST00000581328[chr17;47733424;47733424;+]
73325	chr16	29154798	29155501	23	704	-219.546	-0.41475	0.360072	0.774822	hypo	ENST00000563477[chr16;29139660;+]	15137	ENSG00000260517	AC009093.2	novel transcript	ENST00000565800[chr16;29108108;29108108;-]	ENST00000563477[chr16;29139660;29139660;+]
32482	chr2	96523822	96524279	11	458	218.522	0.791967	0.901135	0.109168	hyper	ENST00000425578[chr2;96532306;-]	8026	ENSG00000235480	AC013270.1	uncharacterized LOC105373496 [Source:NCBI gene;Acc:105373496]	ENST00000470579[chr2;96536742;96536742;+]	ENST00000425578[chr2;96532306;96532306;-]
69429	chr10	114522240	114523443	16	1204	-218.501	-0.812282	0.0738805	0.886162	hypo	ENST00000369266[chr10;114526830;-]	3386	ENSG00000099204	ABLIM1	actin binding LIM protein 1 [Source:HGNC Symbol;Acc:HGNC:78]	ENST00000412744[chr10;114502347;114502347;-]	ENST00000369266[chr10;114526830;114526830;-]
28378	chr18	79962952	79963863	37	912	218.268	0.394519	0.875646	0.481127	hyper	ENST00000451882[chr18;79964560;+]	696	ENSG00000226742	HSBP1L1	heat shock factor binding protein 1 like 1 [Source:HGNC Symbol;Acc:HGNC:37243]	ENST00000451882[chr18;79964560;79964560;+]	ENST00000592837[chr18;79977917;79977917;-]
78932	chr3	120719208	120720084	25	877	-218.024	-0.353524	0.438053	0.791578	hypo	ENST00000496868[chr3;120722023;+]	1938	ENSG00000240452	MTCO1P29	MT-CO1 pseudogene 29 [Source:HGNC Symbol;Acc:HGNC:52094]	ENST00000496868[chr3;120722023;120722023;+]	ENST00000481015[chr3;120742505;120742505;-]
73554	chr16	67998871	68000099	25	1229	-217.989	-0.339297	0.0951866	0.434484	hypo	ENST00000572624[chr16;67999518;-]	0	ENSG00000167261	DPEP2	dipeptidase 2 [Source:HGNC Symbol;Acc:HGNC:23028]	ENST00000574865[chr16;67994328;67994328;-]	ENST00000575510[chr16;68000564;68000564;-]
72081	chr14	56119665	56120606	22	942	-217.82	-0.337864	0.0734041	0.411268	hypo	ENST00000561019[chr14;56119108;+]	556	ENSG00000139946	PELI2	pellino E3 ubiquitin protein ligase family member 2 [Source:HGNC Symbol;Acc:HGNC:8828]	ENST00000614633[chr14;56117990;56117990;-]	ENST00000561019[chr14;56119108;56119108;+]
67840	chr1	117048826	117050158	25	1333	-217.433	-0.346669	0.430964	0.777634	hypo	ENST00000445523[chr1;117059490;-]	9331	ENSG00000236137	AL445231.1	uncharacterized LOC101929099 [Source:NCBI gene;Acc:101929099]	ENST00000369466[chr1;117060302;117060302;+]	ENST00000445523[chr1;117059490;117059490;-]
67117	chr1	25564262	25566061	30	1800	-217.244	-0.397711	0.308771	0.706483	hypo	ENST00000470950[chr1;25564590;+]	0	ENSG00000157978	LDLRAP1	low density lipoprotein receptor adaptor protein 1 [Source:HGNC Symbol;Acc:HGNC:18640]	ENST00000412797[chr1;25581477;25581477;+]	ENST00000474283[chr1;25563633;25563633;+]
77406	chr20	32528134	32528846	26	713	-217.032	-0.478903	0.250297	0.7292	hypo	ENST00000470428[chr20;32535598;-]	6751	ENSG00000197183	NOL4L	nucleolar protein 4 like [Source:HGNC Symbol;Acc:HGNC:16106]	ENST00000419612[chr20;32520854;32520854;-]	ENST00000470428[chr20;32535598;32535598;-]
77483	chr20	45316293	45316866	40	574	-216.74	-0.292817	0.19748	0.490297	hypo	ENST00000622729[chr20;45315924;+]	368	ENSG00000124232	RBPJL	recombination signal binding protein for immunoglobulin kappa J region like [Source:HGNC Symbol;Acc:HGNC:13761]	ENST00000537548[chr20;45308529;45308529;-]	ENST00000622729[chr20;45315924;45315924;+]
72936	chr15	76339149	76339727	18	579	-216.535	-0.467542	0.194083	0.661625	hypo	ENST00000558437[chr15;76337437;+]	1711	ENSG00000159556	ISL2	ISL LIM homeobox 2 [Source:HGNC Symbol;Acc:HGNC:18524]	ENST00000602530[chr15;76343641;76343641;+]	ENST00000558437[chr15;76337437;76337437;+]
24317	chr16	89324095	89324959	28	865	216.357	0.377595	0.81878	0.441185	hyper	ENST00000565667[chr16;89323223;+]	871	ENSG00000261253	AC137932.2	uncharacterized LOC100287036 [Source:NCBI gene;Acc:100287036]	ENST00000567736[chr16;89320356;89320356;-]	ENST00000565667[chr16;89323223;89323223;+]
81594	chr6	29975135	29975900	33	766	-215.608	-0.363057	0.147557	0.510615	hypo	ENST00000376800[chr6;29975111;+]	23	ENSG00000204625	HCG9	HLA complex group 9 [Source:HGNC Symbol;Acc:HGNC:21243]	ENST00000463275[chr6;29977466;29977466;+]	ENST00000376800[chr6;29975111;29975111;+]
81042	chr5	137735128	137736110	26	983	-215.586	-0.279238	0.0856287	0.364866	hypo	ENST00000512977[chr5;137735858;-]	0	ENSG00000146021	KLHL3	kelch like family member 3 [Source:HGNC Symbol;Acc:HGNC:6354]	ENST00000508657[chr5;137721310;137721310;-]	ENST00000314940[chr5;137754376;137754376;-]
82442	chr7	2066210	2066819	29	610	-215.221	-0.313457	0.335324	0.648781	hypo	ENST00000438959[chr7;2080013;-]	13193	ENSG00000002822	MAD1L1	mitotic arrest deficient 1 like 1 [Source:HGNC Symbol;Acc:HGNC:6762]	ENST00000450235[chr7;1980791;1980791;-]	ENST00000438959[chr7;2080013;2080013;-]
84770	chr9	124242318	124243354	23	1037	-215.214	-0.308269	0.279757	0.588026	hypo	ENST00000540326[chr9;124257605;+]	14250	ENSG00000119408	NEK6	NIMA related kinase 6 [Source:HGNC Symbol;Acc:HGNC:7749]	ENST00000540326[chr9;124257605;124257605;+]	ENST00000426157[chr9;124261156;124261156;-]
70206	chr11	111977527	111978068	30	542	-215.018	-0.325791	0.0685472	0.394338	hypo	ENST00000615255[chr11;111977308;+]	218	ENSG00000150764	DIXDC1	DIX domain containing 1 [Source:HGNC Symbol;Acc:HGNC:23695]	ENST00000618522[chr11;111982216;111982216;+]	ENST00000615255[chr11;111977308;111977308;+]
81893	chr6	89887597	89888100	29	504	-214.789	-0.287432	0.252909	0.540341	hypo	ENST00000407031[chr6;89886155;+]	1441	ENSG00000219240	AL353692.2	G protein pathway suppressor 1 (GPS1) pseudogene	ENST00000369352[chr6;89894468;89894468;+]	ENST00000407031[chr6;89886155;89886155;+]
70457	chr12	188236	188584	25	349	-214.78	-0.483559	0.380881	0.864439	hypo	ENST00000544067[chr12;193035;+]	4450	ENSG00000255671	AC007406.1	novel transcript	ENST00000544067[chr12;193035;193035;+]	ENST00000542825[chr12;199054;199054;-]
84763	chr9	122406109	122406722	35	614	-214.545	-0.342917	0.488997	0.831914	hypo	ENST00000433572[chr9;122403406;+]	2702	ENSG00000229245	AL359636.1	novel transcript	ENST00000439471[chr9;122402906;122402906;-]	ENST00000433572[chr9;122403406;122403406;+]
82430	chr7	1055203	1056136	36	934	-214.268	-0.288361	0.115877	0.404238	hypo	ENST00000397095[chr7;1055284;+]	0	ENSG00000164849	GPR146	G protein-coupled receptor 146 [Source:HGNC Symbol;Acc:HGNC:21718]	ENST00000427680[chr7;1056656;1056656;+]	ENST00000549241[chr7;1059261;1059261;-]
77948	chr22	17842271	17842859	23	589	-214.125	-0.313867	0.536982	0.850849	hypo	ENST00000578905[chr22;17842482;-]	0	ENSG00000243156	MICAL3	microtubule associated monooxygenase, calponin and LIM domain containing 3 [Source:HGNC Symbol;Acc:HGNC:24694]	ENST00000498573[chr22;17832000;17832000;-]	ENST00000462645[chr22;17876703;17876703;-]
75302	chr19	32642302	32643387	22	1086	-214.099	-0.363062	0.336518	0.69958	hypo	ENST00000591100[chr19;32643300;-]	0	ENSG00000105186	ANKRD27	ankyrin repeat domain 27 [Source:HGNC Symbol;Acc:HGNC:25310]	ENST00000589127[chr19;32666297;32666297;+]	ENST00000593232[chr19;32643785;32643785;-]
79978	chr4	112521553	112522769	27	1217	-214.055	-0.403275	0.121241	0.524515	hypo	ENST00000313341[chr4;112516172;-]	5380	ENSG00000178403	NEUROG2	neurogenin 2 [Source:HGNC Symbol;Acc:HGNC:13805]	ENST00000313341[chr4;112516172;112516172;-]	ENST00000504009[chr4;112515430;112515430;+]
84845	chr9	129866430	129867287	21	858	-212.985	-0.531575	0.15313	0.684705	hypo	ENST00000474895[chr9;129868321;+]	1033	ENSG00000136878	USP20	ubiquitin specific peptidase 20 [Source:HGNC Symbol;Acc:HGNC:12619]	ENST00000474895[chr9;129868321;129868321;+]	ENST00000417984[chr9;129884170;129884170;-]
22567	chr16	10964301	10965883	29	1583	212.83	0.444386	0.645009	0.200623	hyper	ENST00000494853[chr16;10972480;+]	6596	ENSG00000038532	CLEC16A	C-type lectin domain containing 16A [Source:HGNC Symbol;Acc:HGNC:29013]	ENST00000494853[chr16;10972480;10972480;+]	ENST00000409552[chr16;10944580;10944580;+]
51744	chr5	139459486	139460424	20	939	212.499	0.519851	0.798083	0.278233	hyper	ENST00000515823[chr5;139462707;-]	2282	ENSG00000279686	AC142391.1	novel transcript	ENST00000637503[chr5;139470777;139470777;+]	ENST00000515823[chr5;139462707;139462707;-]
82252	chr6	151681611	151682413	24	803	-211.861	-0.325042	0.211211	0.536253	hypo	ENST00000440973[chr6;151690495;+]	8081	ENSG00000091831	ESR1	estrogen receptor 1 [Source:HGNC Symbol;Acc:HGNC:3467]	ENST00000440973[chr6;151690495;151690495;+]	ENST00000473497[chr6;151656690;151656690;+]
53655	chr6	31576454	31577696	27	1243	211.82	0.558431	0.697649	0.139218	hyper	ENST00000449264[chr6;31575566;+]	887	ENSG00000232810	TNF	tumor necrosis factor [Source:HGNC Symbol;Acc:HGNC:11892]	ENST00000418507[chr6;31586123;31586123;+]	ENST00000449264[chr6;31575566;31575566;+]
71514	chr13	40186801	40188309	37	1509	-211.687	-0.412897	0.135954	0.548851	hypo	ENST00000635966[chr13;40186842;-]	0	ENSG00000215483	LINC00598	long intergenic non-protein coding RNA 598 [Source:HGNC Symbol;Acc:HGNC:42770]	ENST00000384727[chr13;40226826;40226826;+]	ENST00000455241[chr13;40181808;40181808;+]
83166	chr7	139635180	139636328	36	1149	-211.673	-0.419323	0.15366	0.572982	hypo	ENST00000342645[chr7;139717013;-]	80684	ENSG00000064393	HIPK2	homeodomain interacting protein kinase 2 [Source:HGNC Symbol;Acc:HGNC:14402]	ENST00000493340[chr7;139777050;139777050;+]	ENST00000342645[chr7;139717013;139717013;-]
21919	chr15	90814205	90814920	16	716	211.635	0.653237	0.882637	0.229399	hyper	ENST00000560821[chr15;90808770;+]	5434	ENSG00000197299	BLM	Bloom syndrome RecQ like helicase [Source:HGNC Symbol;Acc:HGNC:1058]	ENST00000558221[chr15;90839723;90839723;+]	ENST00000560821[chr15;90808770;90808770;+]
84960	chr9	137721560	137722794	23	1235	-211.37	-0.415088	0.205052	0.62014	hypo	ENST00000638071[chr9;137716926;+]	4633	ENSG00000181090	EHMT1	euchromatic histone lysine methyltransferase 1 [Source:HGNC Symbol;Acc:HGNC:24650]	ENST00000495657[chr9;137738606;137738606;+]	ENST00000638071[chr9;137716926;137716926;+]
63919	chr9	37953280	37954723	21	1444	211.243	0.5829	0.919395	0.336495	hyper	ENST00000515936[chr9;37936768;-]	16511	ENSG00000251745	RNU7-124P	RNA, U7 small nuclear 124 pseudogene [Source:HGNC Symbol;Acc:HGNC:45658]	ENST00000515936[chr9;37936768;37936768;-]	ENST00000436507[chr9;37885682;37885682;+]
78045	chr22	28443037	28443826	24	790	-211.231	-0.328475	0.0341708	0.362646	hypo	ENST00000490475[chr22;28443073;-]	0	ENSG00000100154	TTC28	tetratricopeptide repeat domain 28 [Source:HGNC Symbol;Acc:HGNC:29179]	ENST00000619803[chr22;28459868;28459868;+]	ENST00000362927[chr22;28303753;28303753;+]
68553	chr1	228469437	228470392	34	956	-211.044	-0.363186	0.257001	0.620186	hypo	ENST00000436555[chr1;228464626;-]	4810	ENSG00000181201	HIST3H2BA	histone cluster 3 H2B family member a (pseudogene) [Source:HGNC Symbol;Acc:HGNC:20515]	ENST00000436555[chr1;228464626;228464626;-]	ENST00000580160[chr1;228462073;228462073;+]
74224	chr17	48592113	48592611	30	499	-210.917	-0.414457	0.124207	0.538664	hypo	ENST00000487849[chr17;48592319;+]	0	ENSG00000233101	HOXB-AS3	HOXB cluster antisense RNA 3 [Source:HGNC Symbol;Acc:HGNC:40283]	ENST00000498678[chr17;48590272;48590272;-]	ENST00000239151[chr17;48593961;48593961;-]
15203	chr12	124919413	124920823	22	1411	210.86	0.520909	0.78129	0.260381	hyper	ENST00000542416[chr12;124917368;-]	2044	ENSG00000150991	UBC	ubiquitin C [Source:HGNC Symbol;Acc:HGNC:12468]	ENST00000542416[chr12;124917368;124917368;-]	ENST00000583467[chr12;124915546;124915546;+]
78119	chr22	38214266	38214716	31	451	-210.71	-0.34623	0.216077	0.562307	hypo	ENST00000407965[chr22;38213534;+]	731	ENSG00000185022	MAFF	MAF bZIP transcription factor F [Source:HGNC Symbol;Acc:HGNC:6780]	ENST00000594306[chr22;38205690;38205690;-]	ENST00000407965[chr22;38213534;38213534;+]
28607	chr19	6668317	6669609	32	1293	210.323	0.401122	0.699667	0.298546	hyper	ENST00000245912[chr19;6670117;-]	507	ENSG00000125735	TNFSF14	TNF superfamily member 14 [Source:HGNC Symbol;Acc:HGNC:11930]	ENST00000597430[chr19;6604103;6604103;-]	ENST00000245912[chr19;6670117;6670117;-]
75821	chr2	26299975	26300754	20	780	-209.689	-0.365978	0.263288	0.629266	hypo	ENST00000442141[chr2;26308546;+]	7791	ENSG00000138018	SELENOI	selenoprotein I [Source:HGNC Symbol;Acc:HGNC:29361]	ENST00000442141[chr2;26308546;26308546;+]	ENST00000311519[chr2;26319049;26319049;-]
72409	chr14	98229587	98230930	24	1344	-209.621	-0.348521	0.466857	0.815377	hypo	ENST00000555776[chr14;98205143;-]	24443	ENSG00000259097	AL163932.1	novel transcript	ENST00000555776[chr14;98205143;98205143;-]	ENST00000557072[chr14;98136073;98136073;+]
7242	chr10	43405378	43406252	23	875	209.533	0.540657	0.680383	0.139725	hyper	ENST00000357065[chr10;43407819;-]	1566	ENSG00000169813	HNRNPF	heterogeneous nuclear ribonucleoprotein F [Source:HGNC Symbol;Acc:HGNC:5039]	ENST00000544000[chr10;43397346;43397346;-]	ENST00000357065[chr10;43407819;43407819;-]
6455	chr10	6002645	6003816	21	1172	209.051	0.424558	0.918776	0.494218	hyper	ENST00000516113[chr10;6017194;-]	13377	ENSG00000251922	RF00397		ENST00000440436[chr10;6025977;6025977;+]	ENST00000516113[chr10;6017194;6017194;-]
52140	chr5	157573985	157574664	21	680	208.492	0.617659	0.638847	0.0211878	hyper	ENST00000517905[chr5;157575741;-]	1076	ENSG00000135074	ADAM19	ADAM metallopeptidase domain 19 [Source:HGNC Symbol;Acc:HGNC:197]	ENST00000516259[chr5;157579496;157579496;+]	ENST00000517905[chr5;157575741;157575741;-]
44049	chr3	197921627	197922145	13	519	208.272	0.764107	0.914726	0.150619	hyper	ENST00000473225[chr3;197916420;-]	5206	ENSG00000114473	IQCG	IQ motif containing G [Source:HGNC Symbol;Acc:HGNC:25251]	ENST00000473225[chr3;197916420;197916420;-]	ENST00000490748[chr3;197939032;197939032;-]
61183	chr8	42182304	42183677	30	1374	208.172	0.467508	0.720277	0.252769	hyper	ENST00000524261[chr8;42185113;-]	1435	ENSG00000104368	PLAT	plasminogen activator, tissue type [Source:HGNC Symbol;Acc:HGNC:9051]	ENST00000522812[chr8;42180764;42180764;-]	ENST00000524261[chr8;42185113;42185113;-]
24470	chr17	4395863	4396718	30	856	208.074	0.375871	0.872652	0.496781	hyper	ENST00000572484[chr17;4366628;-]	29234	ENSG00000132388	UBE2G1	ubiquitin conjugating enzyme E2 G1 [Source:HGNC Symbol;Acc:HGNC:12482]	ENST00000572484[chr17;4366628;4366628;-]	ENST00000577064[chr17;4483584;4483584;-]
20728	chr15	45456374	45457425	24	1052	207.84	0.456249	0.697051	0.240801	hyper	ENST00000559960[chr15;45459009;+]	1583	ENSG00000259354	AC025580.2	novel transcript, antisense to SLC30A4	ENST00000559960[chr15;45459009;45459009;+]	ENST00000560077[chr15;45450249;45450249;+]
77961	chr22	19844152	19845189	28	1038	-207.524	-0.281312	0.313078	0.59439	hypo	ENST00000460402[chr22;19854806;-]	9616	ENSG00000185838	GNB1L	G protein subunit beta 1 like [Source:HGNC Symbol;Acc:HGNC:4397]	ENST00000420617[chr22;19887288;19887288;+]	ENST00000460402[chr22;19854806;19854806;-]
72793	chr15	63599431	63600193	26	763	-207.349	-0.384416	0.155637	0.540053	hypo	ENST00000560622[chr15;63600739;-]	545	ENSG00000259248	USP3-AS1	USP3 antisense RNA 1 [Source:HGNC Symbol;Acc:HGNC:44140]	ENST00000559861[chr15;63594704;63594704;-]	ENST00000560622[chr15;63600739;63600739;-]
74951	chr18	77004313	77005370	31	1058	-207.311	-0.342409	0.193246	0.535655	hypo	ENST00000624814[chr18;77006846;-]	1475	ENSG00000279811	AC093330.2	TEC	ENST00000585201[chr18;76990023;76990023;-]	ENST00000624814[chr18;77006846;77006846;-]
75701	chr2	9757318	9758262	27	945	-206.846	-0.32462	0.235226	0.559846	hypo	ENST00000496833[chr2;9746703;+]	10614	ENSG00000240960	AC082651.2	NADH dehydrogenase subunit 3 (ND3) pseudogene	ENST00000363164[chr2;9740783;9740783;-]	ENST00000496833[chr2;9746703;9746703;+]
75685	chr2	8575132	8576333	30	1202	-206.659	-0.366776	0.162896	0.529672	hypo	ENST00000418358[chr2;8575501;-]	0	ENSG00000236008	LINC01814	long intergenic non-protein coding RNA 1814 [Source:HGNC Symbol;Acc:HGNC:52618]	ENST00000425442[chr2;8603081;8603081;+]	ENST00000436187[chr2;8576955;8576955;-]
72144	chr14	64703066	64703851	23	786	-206.142	-0.462437	0.0770898	0.539527	hypo	ENST00000555982[chr14;64704101;+]	249	ENSG00000126822	PLEKHG3	pleckstrin homology and RhoGEF domain containing G3 [Source:HGNC Symbol;Acc:HGNC:20364]	ENST00000555982[chr14;64704101;64704101;+]	ENST00000556227[chr14;64757541;64757541;-]
73010	chr15	90192653	90193579	22	927	-205.662	-0.387086	0.378361	0.765447	hypo	ENST00000559792[chr15;90191927;+]	725	ENSG00000185033	SEMA4B	semaphorin 4B [Source:HGNC Symbol;Acc:HGNC:10730]	ENST00000411539[chr15;90201318;90201318;+]	ENST00000559792[chr15;90191927;90191927;+]
74543	chr17	82316841	82317824	34	984	-205.413	-0.347787	0.0595224	0.407309	hypo	ENST00000578509[chr17;82317558;-]	0	ENSG00000173762	CD7	CD7 molecule [Source:HGNC Symbol;Acc:HGNC:1695]	ENST00000581489[chr17;82292814;82292814;-]	ENST00000581954[chr17;82328506;82328506;-]
72187	chr14	70186817	70187163	17	347	-205.113	-0.28258	0.0622433	0.344823	hypo	ENST00000555480[chr14;70187122;+]	0	ENSG00000258422	AL160191.1	ADAM metallopeptidase domain 20 pseudogene [Source:NCBI gene;Acc:646548]	ENST00000534137[chr14;70168484;70168484;-]	ENST00000381269[chr14;70189070;70189070;-]
9283	chr11	1854130	1854861	24	732	204.834	0.39352	0.488967	0.0954476	hyper	ENST00000311604[chr11;1852969;+]	1160	ENSG00000130592	LSP1	lymphocyte specific protein 1 [Source:HGNC Symbol;Acc:HGNC:6707]	ENST00000421485[chr11;1863245;1863245;+]	ENST00000311604[chr11;1852969;1852969;+]
80090	chr4	139735704	139736030	23	327	-204.453	-0.26849	0.0787334	0.347223	hypo	ENST00000230495[chr4;139698554;-]	37149	ENSG00000178458	H3F3AP6	H3 histone, family 3A, pseudogene 6 [Source:HGNC Symbol;Acc:HGNC:42982]	ENST00000230495[chr4;139698554;139698554;-]	ENST00000516424[chr4;139794433;139794433;-]
71269	chr12	123034052	123034813	27	762	-204.349	-0.286799	0.346912	0.633711	hypo	ENST00000542749[chr12;123034654;-]	0	ENSG00000090975	PITPNM2	phosphatidylinositol transfer protein membrane associated 2 [Source:HGNC Symbol;Acc:HGNC:21044]	ENST00000580964[chr12;123010728;123010728;-]	ENST00000541244[chr12;123076095;123076095;-]
84970	chrX	2325088	2325755	26	668	-204.297	-0.393531	0.523337	0.916868	hypo	ENST00000437244[chrX;2336410;-]	10654	ENSG00000223571	DHRSX-IT1	DHRSX intronic transcript 1 [Source:HGNC Symbol;Acc:HGNC:38713]	ENST00000464935[chrX;2266937;2266937;-]	ENST00000437244[chrX;2336410;2336410;-]
5224	chr1	212721188	212722159	16	972	204.202	0.617598	0.831438	0.213839	hyper	ENST00000243440[chr1;212699985;-]	21202	ENSG00000123685	BATF3	basic leucine zipper ATF-like transcription factor 3 [Source:HGNC Symbol;Acc:HGNC:28915]	ENST00000243440[chr1;212699985;212699985;-]	ENST00000366978[chr1;212791581;212791581;-]
82446	chr7	2104076	2104623	27	548	-204.164	-0.352059	0.302243	0.654302	hypo	ENST00000421113[chr7;2107708;-]	3084	ENSG00000002822	MAD1L1	mitotic arrest deficient 1 like 1 [Source:HGNC Symbol;Acc:HGNC:6762]	ENST00000483165[chr7;2089251;2089251;-]	ENST00000421113[chr7;2107708;2107708;-]
61185	chr8	42196074	42196730	19	657	203.987	0.497279	0.858933	0.361654	hyper	ENST00000521694[chr8;42195698;-]	375	ENSG00000104368	PLAT	plasminogen activator, tissue type [Source:HGNC Symbol;Acc:HGNC:9051]	ENST00000521694[chr8;42195698;42195698;-]	ENST00000519510[chr8;42207565;42207565;-]
40254	chr3	32998305	33000524	29	2220	203.818	0.406116	0.919025	0.512909	hyper	ENST00000473477[chr3;33024425;-]	23900	ENSG00000170266	GLB1	galactosidase beta 1 [Source:HGNC Symbol;Acc:HGNC:4298]	ENST00000429534[chr3;33033862;33033862;+]	ENST00000473477[chr3;33024425;33024425;-]
71992	chr14	33799599	33800001	32	403	-203.224	-0.250557	0.398067	0.648625	hypo	ENST00000552874[chr14;33735240;+]	64358	ENSG00000151322	NPAS3	neuronal PAS domain protein 3 [Source:HGNC Symbol;Acc:HGNC:19311]	ENST00000555922[chr14;34040096;34040096;+]	ENST00000552874[chr14;33735240;33735240;+]
69269	chr10	86536547	86537052	32	506	-203.093	-0.313537	0.10622	0.419757	hypo	ENST00000428940[chr10;86521944;+]	14602	ENSG00000227896	AL731569.1	novel transcript	ENST00000298767[chr10;86521815;86521815;-]	ENST00000428940[chr10;86521944;86521944;+]
73121	chr16	2487015	2487892	32	878	-202.887	-0.259428	0.186641	0.446069	hypo	ENST00000643767[chr16;2483036;+]	3978	ENSG00000162065	TBC1D24	TBC1 domain family member 24 [Source:HGNC Symbol;Acc:HGNC:29203]	ENST00000627285[chr16;2493596;2493596;+]	ENST00000643767[chr16;2483036;2483036;+]
75046	chr19	5585702	5586362	29	661	-202.745	-0.291516	0.274154	0.56567	hypo	ENST00000587802[chr19;5589020;-]	2657	ENSG00000130254	SAFB2	scaffold attachment factor B2 [Source:HGNC Symbol;Acc:HGNC:21605]	ENST00000646675[chr19;5578349;5578349;-]	ENST00000587802[chr19;5589020;5589020;-]
54576	chr6	73518199	73518997	18	799	202.399	0.488748	0.606049	0.117301	hyper	ENST00000491404[chr6;73519417;-]	419	ENSG00000156508	EEF1A1	eukaryotic translation elongation factor 1 alpha 1 [Source:HGNC Symbol;Acc:HGNC:3189]	ENST00000431108[chr6;73523617;73523617;+]	ENST00000491404[chr6;73519417;73519417;-]
79452	chr4	6324602	6325469	32	868	-202.131	-0.266682	0.258512	0.525194	hypo	ENST00000513395[chr4;6294770;+]	29831	ENSG00000109501	WFS1	wolframin ER transmembrane glycoprotein [Source:HGNC Symbol;Acc:HGNC:12762]	ENST00000282924[chr4;6200591;6200591;-]	ENST00000513395[chr4;6294770;6294770;+]
71903	chr13	114143331	114144246	28	916	-201.765	-0.318837	0.320605	0.639442	hypo	ENST00000643687[chr13;114154690;+]	10443	ENSG00000283361	CFAP97D2	CFAP97 domain containing 2 [Source:HGNC Symbol;Acc:HGNC:53789]	ENST00000643687[chr13;114154690;114154690;+]	ENST00000637433[chr13;114215835;114215835;-]
1643	chr1	54230436	54231291	16	856	201.405	0.561959	0.849814	0.287855	hyper	ENST00000528930[chr1;54228834;-]	1601	ENSG00000157216	SSBP3	single stranded DNA binding protein 3 [Source:HGNC Symbol;Acc:HGNC:15674]	ENST00000528930[chr1;54228834;54228834;-]	ENST00000530618[chr1;54251671;54251671;-]
69052	chr10	47565579	47565850	20	272	-201.2	-0.324686	0.591424	0.91611	hypo	ENST00000399538[chr10;47564255;+]	1323	ENSG00000215065	DUSP8P4	dual specificity phosphatase 8 pseudogene 4 [Source:HGNC Symbol;Acc:HGNC:45002]	ENST00000431840[chr10;47553514;47553514;-]	ENST00000399538[chr10;47564255;47564255;+]
82445	chr7	2099206	2100289	29	1084	-201.191	-0.357229	0.245091	0.60232	hypo	ENST00000421113[chr7;2107708;-]	7418	ENSG00000002822	MAD1L1	mitotic arrest deficient 1 like 1 [Source:HGNC Symbol;Acc:HGNC:6762]	ENST00000483165[chr7;2089251;2089251;-]	ENST00000421113[chr7;2107708;2107708;-]
52785	chr6	209376	210421	26	1046	200.99	0.433487	0.81964	0.386153	hyper	ENST00000580119[chr6;205484;-]	3891	ENSG00000263667	AL035696.3	uncharacterized LOC285766 [Source:NCBI gene;Acc:285766]	ENST00000580119[chr6;205484;205484;-]	ENST00000381078[chr6;203312;203312;+]
5806	chr1	235048094	235048624	20	531	200.956	0.427872	0.878479	0.450607	hyper	ENST00000628622[chr1;235074220;-]	25595	ENSG00000280587	LINC01348	long intergenic non-protein coding RNA 1348 [Source:HGNC Symbol;Acc:HGNC:50567]	ENST00000549744[chr1;234980804;234980804;-]	ENST00000628622[chr1;235074220;235074220;-]
225	chr1	5954585	5955973	22	1389	200.839	0.479238	0.764292	0.285054	hyper	ENST00000378111[chr1;5991465;+]	35491	ENSG00000069424	KCNAB2	potassium voltage-gated channel subfamily A regulatory beta subunit 2 [Source:HGNC Symbol;Acc:HGNC:6229]	ENST00000378111[chr1;5991465;5991465;+]	ENST00000478423[chr1;5992424;5992424;-]
82313	chr6	157989853	157990821	29	969	-200.799	-0.418578	0.293711	0.712288	hypo	ENST00000367113[chr6;157982037;+]	7815	ENSG00000078269	SYNJ2	synaptojanin 2 [Source:HGNC Symbol;Acc:HGNC:11504]	ENST00000442328[chr6;158001106;158001106;+]	ENST00000367113[chr6;157982037;157982037;+]
82604	chr7	27130613	27130694	13	82	-200.774	-0.611519	0.22055	0.832069	hypo	ENST00000428284[chr7;27130733;-]	38	ENSG00000197576	HOXA4	homeobox A4 [Source:HGNC Symbol;Acc:HGNC:5105]	ENST00000511914[chr7;27130191;27130191;-]	ENST00000428284[chr7;27130733;27130733;-]
73138	chr16	3878198	3878946	17	749	-200.76	-0.486295	0.270833	0.757129	hypo	ENST00000382070[chr16;3880120;-]	1173	ENSG00000005339	CREBBP	CREB binding protein [Source:HGNC Symbol;Acc:HGNC:2348]	ENST00000636895[chr16;3850321;3850321;-]	ENST00000382070[chr16;3880120;3880120;-]
83015	chr7	105877243	105877622	25	380	-200.623	-0.314025	0.0873442	0.401369	hypo	ENST00000488386[chr7;105877103;+]	139	ENSG00000128536	CDHR3	cadherin related family member 3 [Source:HGNC Symbol;Acc:HGNC:26308]	ENST00000419735[chr7;105876604;105876604;-]	ENST00000488386[chr7;105877103;105877103;+]
28178	chr18	74994579	74995253	17	675	200.558	0.547227	0.766185	0.218958	hyper	ENST00000582214[chr18;75060154;+]	64900	ENSG00000215421	ZNF407	zinc finger protein 407 [Source:HGNC Symbol;Acc:HGNC:19904]	ENST00000582214[chr18;75060154;75060154;+]	ENST00000618730[chr18;75071091;75071091;-]
67437	chr1	54356117	54356860	32	744	-200.367	-0.338032	0.118625	0.456657	hypo	ENST00000326956[chr1;54356818;-]	0	ENSG00000157216	SSBP3	single stranded DNA binding protein 3 [Source:HGNC Symbol;Acc:HGNC:15674]	ENST00000528787[chr1;54335881;54335881;-]	ENST00000533946[chr1;54404633;54404633;-]
72827	chr15	67838791	67839257	25	467	-200.271	-0.38585	0.139488	0.525338	hypo	ENST00000502156[chr15;67838879;-]	0	ENSG00000245719	AC009292.1	uncharacterized LOC101929076 [Source:NCBI gene;Acc:101929076]	ENST00000568867[chr15;67985058;67985058;+]	ENST00000383898[chr15;67840045;67840045;-]
77539	chr20	50270538	50271330	31	793	-199.538	-0.257738	0.232165	0.489903	hypo	ENST00000445003[chr20;50267498;+]	3039	ENSG00000224397	SMIM25	small integral membrane protein 25 [Source:HGNC Symbol;Acc:HGNC:50328]	ENST00000622604[chr20;50275669;50275669;+]	ENST00000445003[chr20;50267498;50267498;+]
73332	chr16	29743873	29745103	24	1231	-199.409	-0.41955	0.3135	0.73305	hypo	ENST00000565600[chr16;29745246;+]	142	ENSG00000260719	AC009133.3	novel transcript, antisense to C16orf54	ENST00000565600[chr16;29745246;29745246;+]	ENST00000329410[chr16;29746006;29746006;-]
71573	chr13	51824169	51825052	18	884	-199.141	-0.577424	0.0606196	0.638044	hypo	ENST00000456688[chr13;51804296;+]	19872	ENSG00000231856	AL162377.1	novel transcript	ENST00000218981[chr13;51804157;51804157;-]	ENST00000456688[chr13;51804296;51804296;+]
36024	chr2	240611868	240612944	29	1077	198.899	0.328184	0.735092	0.406907	hyper	ENST00000430267[chr2;240618942;+]	5997	ENSG00000178623	GPR35	G protein-coupled receptor 35 [Source:HGNC Symbol;Acc:HGNC:4492]	ENST00000430267[chr2;240618942;240618942;+]	ENST00000403859[chr2;240605444;240605444;+]
60018	chr7	157411980	157412571	20	592	198.766	0.503152	0.915515	0.412363	hyper	ENST00000486247[chr7;157381820;+]	30159	ENSG00000105993	DNAJB6	DnaJ heat shock protein family (Hsp40) member B6 [Source:HGNC Symbol;Acc:HGNC:14888]	ENST00000444158[chr7;157466230;157466230;+]	ENST00000486247[chr7;157381820;157381820;+]
73943	chr17	19869975	19870787	21	813	-198.766	-0.353022	0.418071	0.771093	hypo	ENST00000620112[chr17;19868567;+]	1407	ENSG00000276406	AC015726.2	novel transcript	ENST00000361658[chr17;19867936;19867936;-]	ENST00000620112[chr17;19868567;19868567;+]
76643	chr2	156435247	156435791	25	545	-198.686	-0.333774	0.193054	0.526829	hypo	ENST00000310454[chr2;156435440;+]	0	ENSG00000115159	GPD2	glycerol-3-phosphate dehydrogenase 2 [Source:HGNC Symbol;Acc:HGNC:4456]	ENST00000438166[chr2;156436388;156436388;+]	ENST00000416050[chr2;156778372;156778372;-]
19992	chr14	104745715	104746878	24	1164	198.603	0.408528	0.850906	0.442378	hyper	ENST00000555674[chr14;104746055;+]	0	ENSG00000185100	ADSSL1	adenylosuccinate synthase like 1 [Source:HGNC Symbol;Acc:HGNC:20093]	ENST00000329967[chr14;104753099;104753099;+]	ENST00000554657[chr14;104744799;104744799;+]
71462	chr13	30445536	30446221	23	686	-198.544	-0.360376	0.324296	0.684672	hypo	ENST00000490788[chr13;30463264;-]	17042	ENSG00000189403	HMGB1	high mobility group box 1 [Source:HGNC Symbol;Acc:HGNC:4983]	ENST00000420694[chr13;30422237;30422237;-]	ENST00000490788[chr13;30463264;30463264;-]
75139	chr19	13978634	13979420	24	787	-198.469	-0.458423	0.208384	0.666808	hypo	ENST00000588520[chr19;13964055;-]	14578	ENSG00000132005	RFX1	regulatory factor X1 [Source:HGNC Symbol;Acc:HGNC:9982]	ENST00000588520[chr19;13964055;13964055;-]	ENST00000591385[chr19;13959985;13959985;+]
80667	chr5	65924196	65924975	15	780	-198.406	-0.487517	0.147438	0.634955	hypo	ENST00000602982[chr5;65925135;-]	159	ENSG00000269961	AC010359.1	novel transcript	ENST00000284037[chr5;65926474;65926474;+]	ENST00000602982[chr5;65925135;65925135;-]
23740	chr16	68756208	68757249	18	1042	197.89	0.528498	0.793179	0.264681	hyper	ENST00000562836[chr16;68763293;+]	6043	ENSG00000039068	CDH1	cadherin 1 [Source:HGNC Symbol;Acc:HGNC:1748]	ENST00000562836[chr16;68763293;68763293;+]	ENST00000363688[chr16;68742479;68742479;+]
28930	chr19	17079389	17080461	35	1073	197.771	0.289596	0.70714	0.417544	hyper	ENST00000594824[chr19;17075785;+]	3603	ENSG00000099331	MYO9B	myosin IXB [Source:HGNC Symbol;Acc:HGNC:7609]	ENST00000448593[chr19;17075625;17075625;-]	ENST00000594824[chr19;17075785;17075785;+]
80987	chr5	132819398	132819917	26	520	-197.188	-0.374212	0.175393	0.549605	hypo	ENST00000607389[chr5;132818000;-]	1397	ENSG00000272203	AC004775.1	novel transcript	ENST00000607389[chr5;132818000;132818000;-]	ENST00000488072[chr5;132823805;132823805;-]
72502	chr14	104389800	104390330	28	531	-196.93	-0.256657	0.19567	0.452327	hypo	ENST00000410829[chr14;104401048;-]	10717	ENSG00000222761	RNU6-684P	RNA, U6 small nuclear 684, pseudogene [Source:HGNC Symbol;Acc:HGNC:47647]	ENST00000557687[chr14;104378951;104378951;-]	ENST00000410829[chr14;104401048;104401048;-]
36558	chr20	24108880	24109940	28	1061	196.851	0.485729	0.907517	0.421788	hyper	ENST00000457224[chr20;24144386;-]	34445	ENSG00000236151	AL110503.1	novel transcript	ENST00000457274[chr20;24199766;24199766;+]	ENST00000457224[chr20;24144386;24144386;-]
77174	chr2	240622668	240623673	24	1006	-196.699	-0.43159	0.315417	0.747007	hypo	ENST00000407714[chr2;240625244;+]	1570	ENSG00000178623	GPR35	G protein-coupled receptor 35 [Source:HGNC Symbol;Acc:HGNC:4492]	ENST00000407714[chr2;240625244;240625244;+]	ENST00000430267[chr2;240618942;240618942;+]
75692	chr2	8676354	8676786	34	433	-196.57	-0.264698	0.211325	0.476023	hypo	ENST00000453900[chr2;8675766;-]	587	ENSG00000235092	ID2-AS1	ID2 antisense RNA 1 [Source:HGNC Symbol;Acc:HGNC:51103]	ENST00000453900[chr2;8675766;8675766;-]	ENST00000412712[chr2;8678334;8678334;-]
69508	chr10	124636303	124637283	21	981	-196.316	-0.451161	0.17923	0.63039	hypo	ENST00000621254[chr10;124623352;+]	12950	ENSG00000278831	AL513190.1	novel transcript, antisense to FAM53B	ENST00000448422[chr10;124703624;124703624;+]	ENST00000621254[chr10;124623352;124623352;+]
79004	chr3	128077029	128077292	34	264	-196.289	-0.498073	0.0587729	0.556846	hypo	ENST00000485218[chr3;128075809;+]	1219	ENSG00000239608	RUVBL1-AS1	RUVBL1 antisense RNA 1 [Source:HGNC Symbol;Acc:HGNC:40514]	ENST00000410695[chr3;128075249;128075249;-]	ENST00000485218[chr3;128075809;128075809;+]
35211	chr2	207334116	207335304	30	1189	196.092	0.559082	0.883135	0.324053	hyper	ENST00000408701[chr2;207269424;-]	64691	ENSG00000221628	MIR1302-4	microRNA 1302-4 [Source:HGNC Symbol;Acc:HGNC:35296]	ENST00000408701[chr2;207269424;207269424;-]	ENST00000438824[chr2;207260444;207260444;+]
45178	chr4	38523126	38524654	27	1529	196.014	0.455369	0.831799	0.376429	hyper	ENST00000512517[chr4;38523180;-]	0	ENSG00000249534	LINC01258	long intergenic non-protein coding RNA 1258 [Source:HGNC Symbol;Acc:HGNC:49898]	ENST00000512170[chr4;38564002;38564002;+]	ENST00000507056[chr4;38509766;38509766;+]
28993	chr19	18849281	18850290	29	1010	195.867	0.308502	0.913935	0.605433	hyper	ENST00000598471[chr19;18849812;+]	0	ENSG00000005007	UPF1	UPF1, RNA helicase and ATPase [Source:HGNC Symbol;Acc:HGNC:9962]	ENST00000601689[chr19;18852997;18852997;+]	ENST00000600310[chr19;18849165;18849165;+]
82320	chr6	158516093	158516524	32	432	-195.561	-0.262826	0.306672	0.569498	hypo	ENST00000406011[chr6;158516229;-]	0	ENSG00000219188	CACYBPP3	calcyclin binding protein pseudogene 3 [Source:HGNC Symbol;Acc:HGNC:45124]	ENST00000367090[chr6;158536435;158536435;+]	ENST00000613390[chr6;158461649;158461649;+]
71794	chr13	99217307	99218032	23	726	-195.167	-0.469417	0.192362	0.661779	hypo	ENST00000394213[chr13;99215758;-]	1548	ENSG00000218502	H2AFZP3	H2A histone family member Z pseudogene 3 [Source:HGNC Symbol;Acc:HGNC:38013]	ENST00000394213[chr13;99215758;99215758;-]	ENST00000364923[chr13;99205707;99205707;+]
67987	chr1	154951313	154952974	28	1662	-194.961	-0.306954	0.418236	0.72519	hypo	ENST00000493133[chr1;154953757;-]	782	ENSG00000163346	PBXIP1	PBX homeobox interacting protein 1 [Source:HGNC Symbol;Acc:HGNC:21199]	ENST00000600454[chr1;154950492;154950492;-]	ENST00000493133[chr1;154953757;154953757;-]
44397	chr4	8898319	8900096	40	1778	194.801	0.262725	0.81035	0.547625	hyper	ENST00000400677[chr4;8871817;-]	26501	ENSG00000215612	HMX1	H6 family homeobox 1 [Source:HGNC Symbol;Acc:HGNC:5017]	ENST00000400677[chr4;8871817;8871817;-]	ENST00000603502[chr4;9021161;9021161;-]
71218	chr12	117032698	117033250	24	553	-194.631	-0.385075	0.249136	0.634211	hypo	ENST00000549210[chr12;117046831;-]	13580	ENSG00000088992	TESC	tescalcin [Source:HGNC Symbol;Acc:HGNC:26065]	ENST00000548738[chr12;116987337;116987337;-]	ENST00000549210[chr12;117046831;117046831;-]
24225	chr16	86903472	86905641	31	2170	194.51	0.413321	0.857013	0.443692	hyper	ENST00000566109[chr16;86906472;-]	830	ENSG00000260795	AC093519.1	coiled-coil domain containing 7 (CCDC7) pseudogene	ENST00000430050[chr16;87057783;87057783;+]	ENST00000566109[chr16;86906472;86906472;-]
77420	chr20	32967962	32968992	28	1031	-194.45	-0.42535	0.181606	0.606956	hypo	ENST00000420875[chr20;33004307;-]	35314	ENSG00000167098	SUN5	Sad1 and UNC84 domain containing 5 [Source:HGNC Symbol;Acc:HGNC:16252]	ENST00000170150[chr20;33007599;33007599;+]	ENST00000420875[chr20;33004307;33004307;-]
84586	chr9	95511782	95512392	26	611	-194.419	-0.41051	0.330426	0.740937	hypo	ENST00000604650[chr9;95514044;+]	1651	ENSG00000271659	AL161729.4	novel transcript, antisense to PTCH1	ENST00000604650[chr9;95514044;95514044;+]	ENST00000551623[chr9;95516658;95516658;-]
74173	chr17	44110849	44111564	26	716	-194.171	-0.279243	0.280965	0.560208	hypo	ENST00000591714[chr17;44111341;-]	0	ENSG00000108840	HDAC5	histone deacetylase 5 [Source:HGNC Symbol;Acc:HGNC:14068]	ENST00000585899[chr17;44115911;44115911;+]	ENST00000586802[chr17;44123275;44123275;-]
77408	chr20	32560773	32561626	27	854	-194.078	-0.314891	0.325583	0.640474	hypo	ENST00000413983[chr20;32561092;+]	0	ENSG00000233293	AL133343.2	novel transcript, antisense to NOL4L	ENST00000375671[chr20;32564991;32564991;+]	ENST00000201961[chr20;32584828;32584828;-]
75940	chr2	46299573	46300000	31	428	-194.072	-0.33438	0.155977	0.490357	hypo	ENST00000467888[chr2;46297763;+]	1809	ENSG00000116016	EPAS1	endothelial PAS domain protein 1 [Source:HGNC Symbol;Acc:HGNC:3374]	ENST00000475822[chr2;46335689;46335689;+]	ENST00000467888[chr2;46297763;46297763;+]
32791	chr2	105872763	105874671	29	1909	194.028	0.332921	0.864148	0.531227	hyper	ENST00000598281[chr2;105857177;-]	15585	ENSG00000235522	AC010978.1	novel transcript	ENST00000598281[chr2;105857177;105857177;-]	ENST00000393349[chr2;105851781;105851781;+]
82685	chr7	39609503	39610131	33	629	-193.987	-0.257035	0.132406	0.389441	hypo	ENST00000446267[chr7;39609716;+]	0	ENSG00000106540	AC004837.1	akirin 1 (AKIRIN1) pseudogene	ENST00000005257[chr7;39623482;39623482;+]	ENST00000420748[chr7;39610290;39610290;-]
80437	chr5	14872768	14873349	24	582	-193.948	-0.339381	0.221388	0.560769	hypo	ENST00000607026[chr5;14872331;+]	436	ENSG00000272057	AC016575.1	novel transcript	ENST00000284268[chr5;14871785;14871785;-]	ENST00000607026[chr5;14872331;14872331;+]
60213	chr8	2021245	2022218	26	974	193.914	0.600629	0.850372	0.249744	hyper	ENST00000517731[chr8;2033507;+]	11288	ENSG00000253805	AC245164.1	novel transcript	ENST00000517731[chr8;2033507;2033507;+]	ENST00000605539[chr8;1974817;1974817;+]
21200	chr15	64188214	64188592	10	379	193.824	0.781767	0.93485	0.153083	hyper	ENST00000635230[chr15;64203179;-]	14586	ENSG00000169118	CSNK1G1	casein kinase 1 gamma 1 [Source:HGNC Symbol;Acc:HGNC:2454]	ENST00000300026[chr15;64163205;64163205;-]	ENST00000635230[chr15;64203179;64203179;-]
7933	chr10	79284750	79285586	17	837	193.776	0.488295	0.846598	0.358303	hyper	ENST00000446377[chr10;79285452;+]	0	ENSG00000108175	ZMIZ1	zinc finger MIZ-type containing 1 [Source:HGNC Symbol;Acc:HGNC:16493]	ENST00000472580[chr10;79347468;79347468;+]	ENST00000478357[chr10;79277178;79277178;+]
84833	chr9	129334096	129334762	27	667	-193.259	-0.295352	0.196665	0.492016	hypo	ENST00000436710[chr9;129333905;+]	190	ENSG00000233901	LINC01503	long intergenic non-protein coding RNA 1503 [Source:HGNC Symbol;Acc:HGNC:51184]	ENST00000444125[chr9;129336878;129336878;+]	ENST00000436710[chr9;129333905;129333905;+]
70243	chr11	117823292	117824101	22	810	-193.178	-0.3744	0.246802	0.621202	hypo	ENST00000533281[chr11;117824740;-]	638	ENSG00000137731	FXYD2	FXYD domain containing ion transport regulator 2 [Source:HGNC Symbol;Acc:HGNC:4026]	ENST00000514385[chr11;117819419;117819419;-]	ENST00000533281[chr11;117824740;117824740;-]
76511	chr2	130252574	130253298	36	725	-193.169	-0.266132	0.128673	0.394804	hypo	ENST00000423150[chr2;130251567;+]	1006	ENSG00000236595	MED15P5	mediator complex subunit 15 pseudogene 5 [Source:HGNC Symbol;Acc:HGNC:48654]	ENST00000448112[chr2;130270439;130270439;+]	ENST00000423150[chr2;130251567;130251567;+]
68158	chr1	175599049	175599614	33	566	-193.118	-0.270798	0.25193	0.522729	hypo	ENST00000455447[chr1;175556818;-]	42230	ENSG00000235628	TNR-IT1	TNR intronic transcript 1 [Source:HGNC Symbol;Acc:HGNC:41391]	ENST00000455447[chr1;175556818;175556818;-]	ENST00000263525[chr1;175743616;175743616;-]
75839	chr2	27716418	27717364	31	947	-192.966	-0.293278	0.275792	0.56907	hypo	ENST00000379677[chr2;27715732;-]	685	ENSG00000205334	LINC01460	long intergenic non-protein coding RNA 1460 [Source:HGNC Symbol;Acc:HGNC:50858]	ENST00000379677[chr2;27715732;27715732;-]	ENST00000492196[chr2;27691557;27691557;+]
68411	chr1	209675593	209676278	27	686	-192.911	-0.483284	0.0509403	0.534224	hypo	ENST00000367029[chr1;209675419;+]	173	ENSG00000123689	G0S2	G0/G1 switch 2 [Source:HGNC Symbol;Acc:HGNC:30229]	ENST00000445272[chr1;209675247;209675247;-]	ENST00000367029[chr1;209675419;209675419;+]
67902	chr1	147541700	147542488	19	789	-192.539	-0.307966	0.0908016	0.398768	hypo	ENST00000234739[chr1;147541411;+]	288	ENSG00000116128	BCL9	B cell CLL/lymphoma 9 [Source:HGNC Symbol;Acc:HGNC:1008]	ENST00000621316[chr1;147517875;147517875;-]	ENST00000234739[chr1;147541411;147541411;+]
73919	chr17	17175756	17176821	26	1066	-192.538	-0.376961	0.445194	0.822155	hypo	ENST00000578209[chr17;17175363;+]	392	ENSG00000133030	MPRIP	myosin phosphatase Rho interacting protein [Source:HGNC Symbol;Acc:HGNC:30321]	ENST00000462033[chr17;17177251;17177251;+]	ENST00000578209[chr17;17175363;17175363;+]
79318	chr3	188947487	188947996	32	510	-192.506	-0.266545	0.147142	0.413688	hypo	ENST00000444488[chr3;188947639;-]	0	ENSG00000234076	TPRG1-AS1	TPRG1 antisense RNA 1 [Source:HGNC Symbol;Acc:HGNC:42391]	ENST00000496671[chr3;188976753;188976753;+]	ENST00000433971[chr3;188947213;188947213;+]
44154	chr4	2936847	2937707	25	861	191.929	0.307496	0.935392	0.627896	hyper	ENST00000512802[chr4;2937650;+]	0	ENSG00000249673	NOP14-AS1	NOP14 antisense RNA 1 [Source:HGNC Symbol;Acc:HGNC:20205]	ENST00000355443[chr4;2934859;2934859;-]	ENST00000512712[chr4;2935545;2935545;+]
72658	chr15	40081557	40083033	30	1477	-191.728	-0.312004	0.330808	0.642812	hypo	ENST00000616620[chr15;40078891;+]	2665	ENSG00000275636	AC021755.3	novel transcript	ENST00000560376[chr15;40078704;40078704;-]	ENST00000616620[chr15;40078891;40078891;+]
10387	chr11	62540334	62541370	23	1037	191.678	0.501738	0.906819	0.405081	hyper	ENST00000544108[chr11;62537311;+]	3022	ENSG00000250659	AP001363.1	novel transcript	ENST00000530124[chr11;62536107;62536107;-]	ENST00000544108[chr11;62537311;62537311;+]
70962	chr12	67647498	67647958	20	461	-191.654	-0.352678	0.14094	0.493618	hypo	ENST00000543747[chr12;67648337;+]	378	ENSG00000127334	DYRK2	dual specificity tyrosine phosphorylation regulated kinase 2 [Source:HGNC Symbol;Acc:HGNC:3093]	ENST00000543747[chr12;67648337;67648337;+]	ENST00000425371[chr12;67670919;67670919;-]
71809	chr13	99566271	99566952	25	682	-191.466	-0.369858	0.549261	0.919119	hypo	ENST00000437113[chr13;99577111;+]	10158	ENSG00000234168	LINC01039	long intergenic non-protein coding RNA 1039 [Source:HGNC Symbol;Acc:HGNC:49027]	ENST00000437113[chr13;99577111;99577111;+]	ENST00000466555[chr13;99540510;99540510;+]
69513	chr10	124678777	124679448	18	672	-191.439	-0.489595	0.262176	0.751771	hypo	ENST00000448422[chr10;124703624;+]	24175	ENSG00000233334	FAM53B-AS1	FAM53B antisense RNA 1 [Source:HGNC Symbol;Acc:HGNC:49499]	ENST00000448422[chr10;124703624;124703624;+]	ENST00000621254[chr10;124623352;124623352;+]
67979	chr1	154464675	154465826	32	1152	-191.347	-0.299358	0.543432	0.84279	hypo	ENST00000502679[chr1;154454108;+]	10566	ENSG00000160712	IL6R	interleukin 6 receptor [Source:HGNC Symbol;Acc:HGNC:6019]	ENST00000607963[chr1;154480011;154480011;+]	ENST00000502679[chr1;154454108;154454108;+]
67162	chr1	28915977	28916585	13	609	-191.198	-0.573208	0.282685	0.855893	hypo	ENST00000645184[chr1;28914625;+]	1351	ENSG00000159023	EPB41	erythrocyte membrane protein band 4.1 [Source:HGNC Symbol;Acc:HGNC:3377]	ENST00000362886[chr1;28881835;28881835;-]	ENST00000645184[chr1;28914625;28914625;+]
22547	chr16	10751050	10752338	27	1289	190.717	0.342297	0.925845	0.583548	hyper	ENST00000571175[chr16;10757872;+]	5533	ENSG00000103274	NUBP1	nucleotide binding protein 1 [Source:HGNC Symbol;Acc:HGNC:8041]	ENST00000571175[chr16;10757872;10757872;+]	ENST00000433392[chr16;10743854;10743854;+]
84548	chr9	91843508	91844536	26	1029	-190.662	-0.26986	0.247853	0.517713	hypo	ENST00000550066[chr9;91887199;-]	42662	ENSG00000169071	ROR2	receptor tyrosine kinase like orphan receptor 2 [Source:HGNC Symbol;Acc:HGNC:10257]	ENST00000548585[chr9;91775781;91775781;-]	ENST00000550066[chr9;91887199;91887199;-]
53127	chr6	11277399	11278551	20	1153	190.594	0.402107	0.907018	0.504911	hyper	ENST00000379446[chr6;11232682;-]	44716	ENSG00000111859	NEDD9	neural precursor cell expressed, developmentally down-regulated 9 [Source:HGNC Symbol;Acc:HGNC:7733]	ENST00000379446[chr6;11232682;11232682;-]	ENST00000512665[chr6;11382272;11382272;-]
6982	chr10	30034409	30035577	21	1169	190.537	0.388578	0.862915	0.474337	hyper	ENST00000464386[chr10;30013918;-]	20490	ENSG00000165757	JCAD	junctional cadherin 5 associated [Source:HGNC Symbol;Acc:HGNC:29283]	ENST00000464386[chr10;30013918;30013918;-]	ENST00000375377[chr10;30059524;30059524;-]
65476	chr9	129489144	129490018	24	875	190.47	0.350092	0.705159	0.355066	hyper	ENST00000423918[chr9;129489106;+]	37	ENSG00000204054	LINC00963	long intergenic non-protein coding RNA 963 [Source:HGNC Symbol;Acc:HGNC:48716]	ENST00000454635[chr9;129490818;129490818;+]	ENST00000423918[chr9;129489106;129489106;+]
866	chr1	24963616	24964590	28	975	189.924	0.497983	0.853892	0.355908	hyper	ENST00000338888[chr1;24964984;-]	393	ENSG00000020633	RUNX3	runt related transcription factor 3 [Source:HGNC Symbol;Acc:HGNC:10473]	ENST00000308873[chr1;24929877;24929877;-]	ENST00000338888[chr1;24964984;24964984;-]
81620	chr6	33277842	33278328	25	487	-189.847	-0.275709	0.348388	0.624096	hypo	ENST00000606990[chr6;33278687;+]	358	ENSG00000235863	B3GALT4	beta-1,3-galactosyltransferase 4 [Source:HGNC Symbol;Acc:HGNC:919]	ENST00000606990[chr6;33278687;33278687;+]	ENST00000451237[chr6;33277131;33277131;+]
56036	chr6	152170534	152171973	20	1440	189.134	0.444428	0.79336	0.348932	hyper	ENST00000539504[chr6;152168364;-]	2169	ENSG00000131018	SYNE1	spectrin repeat containing nuclear envelope protein 1 [Source:HGNC Symbol;Acc:HGNC:17089]	ENST00000539504[chr6;152168364;152168364;-]	ENST00000347037[chr6;152179463;152179463;-]
60879	chr8	29347437	29347849	12	413	189.077	0.659699	0.671321	0.0116223	hyper	ENST00000240101[chr8;29348805;-]	955	ENSG00000120875	DUSP4	dual specificity phosphatase 4 [Source:HGNC Symbol;Acc:HGNC:3070]	ENST00000522355[chr8;29263124;29263124;-]	ENST00000240101[chr8;29348805;29348805;-]
75937	chr2	46276036	46276454	19	419	-188.912	-0.353443	0.316018	0.669461	hypo	ENST00000622034[chr2;46266689;+]	9346	ENSG00000278764	RF00017		ENST00000460015[chr2;46293666;46293666;+]	ENST00000622034[chr2;46266689;46266689;+]
77773	chr21	34202549	34203107	18	559	-188.856	-0.343745	0.40515	0.748894	hypo	ENST00000427022[chr21;34205054;+]	1946	ENSG00000214955	AP000317.1	novel transcript	ENST00000427022[chr21;34205054;34205054;+]	ENST00000619549[chr21;34185865;34185865;+]
71371	chr12	132186517	132187159	28	643	-188.485	-0.276872	0.165341	0.442213	hypo	ENST00000538731[chr12;132189695;-]	2535	ENSG00000256576	LINC02361	long intergenic non-protein coding RNA 2361 [Source:HGNC Symbol;Acc:HGNC:53283]	ENST00000535242[chr12;132190212;132190212;+]	ENST00000538731[chr12;132189695;132189695;-]
3752	chr1	159076983	159077637	12	655	188.433	0.646168	0.882452	0.236284	hyper	ENST00000368130[chr1;159076901;-]	81	ENSG00000163568	AIM2	absent in melanoma 2 [Source:HGNC Symbol;Acc:HGNC:357]	ENST00000368130[chr1;159076901;159076901;-]	ENST00000446414[chr1;159081795;159081795;-]
70183	chr11	108226767	108227415	17	649	-188.385	-0.641767	0.212417	0.854184	hypo	ENST00000638443[chr11;108224782;+]	1984	ENSG00000149311	ATM	ATM serine/threonine kinase [Source:HGNC Symbol;Acc:HGNC:795]	ENST00000278612[chr11;108222642;108222642;-]	ENST00000638443[chr11;108224782;108224782;+]
72416	chr14	98925843	98926410	18	568	-188.385	-0.404085	0.368323	0.772408	hypo	ENST00000554025[chr14;98927805;-]	1394	ENSG00000259119	AL132796.2	novel transcript	ENST00000624703[chr14;98917801;98917801;-]	ENST00000554025[chr14;98927805;98927805;-]
26518	chr17	80856130	80856926	18	797	188.125	0.379415	0.635568	0.256153	hyper	ENST00000570335[chr17;80805632;-]	50497	ENSG00000262833	AC016245.1	uncharacterized LOC101928855 [Source:NCBI gene;Acc:101928855]	ENST00000570335[chr17;80805632;80805632;-]	ENST00000576032[chr17;80942033;80942033;-]
44151	chr4	2746069	2746785	21	717	188.117	0.433112	0.644721	0.211609	hyper	ENST00000505186[chr4;2746158;-]	0	ENSG00000168884	TNIP2	TNFAIP3 interacting protein 2 [Source:HGNC Symbol;Acc:HGNC:19118]	ENST00000502256[chr4;2744863;2744863;-]	ENST00000507686[chr4;2756024;2756024;-]
10340	chr11	61054958	61055765	19	808	187.632	0.436713	0.91631	0.479598	hyper	ENST00000536495[chr11;61055736;+]	0	ENSG00000256733	AP003721.2	novel transcript	ENST00000347785[chr11;61102394;61102394;+]	ENST00000505761[chr11;61016902;61016902;+]
76084	chr2	70136300	70137069	22	770	-187.274	-0.357142	0.270319	0.627461	hypo	ENST00000414141[chr2;70125317;-]	10982	ENSG00000231327	LINC01816	long intergenic non-protein coding RNA 1816 [Source:HGNC Symbol;Acc:HGNC:52621]	ENST00000414141[chr2;70125317;70125317;-]	ENST00000429424[chr2;70102550;70102550;+]
62850	chr8	132918057	132918965	19	909	187.18	0.578656	0.903083	0.324427	hyper	ENST00000519178[chr8;132919439;+]	473	ENSG00000042832	TG	thyroglobulin [Source:HGNC Symbol;Acc:HGNC:11764]	ENST00000519178[chr8;132919439;132919439;+]	ENST00000518505[chr8;132897747;132897747;+]
39897	chr3	16508930	16510471	20	1542	186.836	0.418551	0.852715	0.434165	hyper	ENST00000449415[chr3;16512904;-]	2432	ENSG00000131378	RFTN1	raftlin, lipid raft linker 1 [Source:HGNC Symbol;Acc:HGNC:30278]	ENST00000596963[chr3;16530770;16530770;+]	ENST00000449415[chr3;16512904;16512904;-]
12322	chr12	4145808	4146881	18	1074	186.464	0.486669	0.82174	0.335071	hyper	ENST00000393388[chr12;4118132;-]	27675	ENSG00000242444	AC007207.1	ribosomal protein L18 (RPL18) pseudogene	ENST00000393388[chr12;4118132;4118132;-]	ENST00000456928[chr12;4097450;4097450;+]
68315	chr1	203513287	203514621	28	1335	-186.464	-0.318689	0.323425	0.642114	hypo	ENST00000448911[chr1;203495969;+]	17317	ENSG00000188770	OPTC	opticin [Source:HGNC Symbol;Acc:HGNC:8158]	ENST00000357681[chr1;203626560;203626560;+]	ENST00000448911[chr1;203495969;203495969;+]
71383	chr12	132866859	132867732	23	874	-186.419	-0.340767	0.374205	0.714972	hypo	ENST00000623177[chr12;132867958;-]	225	ENSG00000278949	AC127070.4	novel transcript	ENST00000535897[chr12;132861904;132861904;-]	ENST00000623177[chr12;132867958;132867958;-]
75401	chr19	40908183	40909406	24	1224	-186.266	-0.26748	0.228251	0.495732	hypo	ENST00000600605[chr19;40910685;-]	1278	ENSG00000198251	CYP2A7P2	cytochrome P450 family 2 subfamily A member 7 pseudogene 2 [Source:HGNC Symbol;Acc:HGNC:2613]	ENST00000599198[chr19;40924218;40924218;+]	ENST00000600605[chr19;40910685;40910685;-]
69725	chr11	17278914	17279652	15	739	-186.193	-0.610732	0.262556	0.873288	hypo	ENST00000533926[chr11;17277022;+]	1891	ENSG00000070081	NUCB2	nucleobindin 2 [Source:HGNC Symbol;Acc:HGNC:8044]	ENST00000458064[chr11;17295321;17295321;+]	ENST00000533926[chr11;17277022;17277022;+]
76207	chr2	86825174	86826438	28	1265	-186.172	-0.26705	0.235271	0.502321	hypo	ENST00000409511[chr2;86808396;-]	16777	ENSG00000153563	CD8A	CD8a molecule [Source:HGNC Symbol;Acc:HGNC:1706]	ENST00000409511[chr2;86808396;86808396;-]	ENST00000349455[chr2;86861915;86861915;-]
82596	chr7	25949768	25950241	21	474	-186.152	-0.346796	0.0861236	0.43292	hypo	ENST00000362215[chr7;25949986;-]	0	ENSG00000199085	MIR148A	microRNA 148a [Source:HGNC Symbol;Acc:HGNC:31535]	ENST00000602992[chr7;25949403;25949403;-]	ENST00000608362[chr7;26174945;26174945;-]
30540	chr2	11103729	11104748	25	1020	186.042	0.356207	0.627026	0.27082	hyper	ENST00000437876[chr2;11102141;+]	1587	ENSG00000226080	AC062028.1	ribosomal protein L6 (RPL6) pseudogene	ENST00000381585[chr2;11133052;11133052;+]	ENST00000437876[chr2;11102141;11102141;+]
69515	chr10	124684675	124686158	23	1484	-185.976	-0.35742	0.541913	0.899333	hypo	ENST00000448422[chr10;124703624;+]	17465	ENSG00000233334	FAM53B-AS1	FAM53B antisense RNA 1 [Source:HGNC Symbol;Acc:HGNC:49499]	ENST00000448422[chr10;124703624;124703624;+]	ENST00000392754[chr10;124742970;124742970;-]
76124	chr2	73983312	73984109	27	798	-185.913	-0.553951	0.189032	0.742983	hypo	ENST00000441217[chr2;73985131;+]	1021	ENSG00000235499	AC073046.1	novel transcript (LOC100132318)	ENST00000441217[chr2;73985131;73985131;+]	ENST00000623590[chr2;73998548;73998548;-]
77231	chr20	3093461	3094272	27	812	-185.711	-0.310948	0.0946488	0.405597	hypo	ENST00000584742[chr20;3094170;+]	0	ENSG00000263905	RN7SL555P	RNA, 7SL, cytoplasmic 555, pseudogene [Source:HGNC Symbol;Acc:HGNC:46571]	ENST00000380293[chr20;3084724;3084724;-]	ENST00000217386[chr20;3071619;3071619;+]
77541	chr20	50345910	50346854	20	945	-185.58	-0.346435	0.458217	0.804652	hypo	ENST00000441214[chr20;50321342;-]	24567	ENSG00000233077	LINC01271	long intergenic non-protein coding RNA 1271 [Source:HGNC Symbol;Acc:HGNC:50327]	ENST00000441214[chr20;50321342;50321342;-]	ENST00000457853[chr20;50310973;50310973;+]
77144	chr2	239164041	239164789	20	749	-185.485	-0.373459	0.461602	0.835061	hypo	ENST00000553145[chr2;239155575;-]	8465	ENSG00000068024	HDAC4	histone deacetylase 4 [Source:HGNC Symbol;Acc:HGNC:14063]	ENST00000553145[chr2;239155575;239155575;-]	ENST00000454542[chr2;239191056;239191056;-]
29496	chr19	38559380	38560317	15	938	184.57	0.559066	0.808433	0.249367	hyper	ENST00000593677[chr19;38566926;+]	6608	ENSG00000196218	RYR1	ryanodine receptor 1 [Source:HGNC Symbol;Acc:HGNC:10483]	ENST00000593677[chr19;38566926;38566926;+]	ENST00000593322[chr19;38534759;38534759;+]
67713	chr1	101284033	101284548	19	516	-184.565	-0.373931	0.246036	0.619967	hypo	ENST00000454070[chr1;101271363;-]	12669	ENSG00000173810	PPIAP7	peptidylprolyl isomerase A pseudogene 7 [Source:HGNC Symbol;Acc:HGNC:9270]	ENST00000454070[chr1;101271363;101271363;-]	ENST00000455561[chr1;101256273;101256273;+]
70260	chr11	118704814	118705688	22	875	-184.016	-0.286399	0.168821	0.45522	hypo	ENST00000526274[chr11;118704606;+]	207	ENSG00000255422	AP002954.1	uncharacterized LOC105369519 [Source:NCBI gene;Acc:105369519]	ENST00000531328[chr11;118690600;118690600;-]	ENST00000526274[chr11;118704606;118704606;+]
75916	chr2	43170859	43171302	20	444	-183.984	-0.470755	0.321088	0.791842	hypo	ENST00000282388[chr2;43226609;-]	55306	ENSG00000152518	ZFP36L2	ZFP36 ring finger protein like 2 [Source:HGNC Symbol;Acc:HGNC:1108]	ENST00000623515[chr2;43227209;43227209;+]	ENST00000282388[chr2;43226609;43226609;-]
77038	chr2	230068685	230069035	23	351	-183.966	-0.265586	0.0394241	0.30501	hypo	ENST00000295190[chr2;230068999;-]	0	ENSG00000163053	SLC16A14	solute carrier family 16 member 14 [Source:HGNC Symbol;Acc:HGNC:26417]	ENST00000412034[chr2;230068548;230068548;-]	ENST00000383998[chr2;229973314;229973314;+]
67150	chr1	27113791	27114444	29	654	-183.796	-0.26305	0.503998	0.767048	hypo	ENST00000374089[chr1;27104022;-]	9768	ENSG00000090020	SLC9A1	solute carrier family 9 member A1 [Source:HGNC Symbol;Acc:HGNC:11071]	ENST00000374089[chr1;27104022;27104022;-]	ENST00000374086[chr1;27154598;27154598;-]
63906	chr9	37408883	37409696	23	814	183.567	0.50234	0.876768	0.374429	hyper	ENST00000318158[chr9;37422665;+]	12968	ENSG00000137106	GRHPR	glyoxylate and hydroxypyruvate reductase [Source:HGNC Symbol;Acc:HGNC:4570]	ENST00000318158[chr9;37422665;37422665;+]	ENST00000307750[chr9;37465399;37465399;-]
79309	chr3	186825182	186826075	32	894	-183.541	-0.311239	0.175559	0.486798	hypo	ENST00000419745[chr3;186825521;-]	0	ENSG00000232233	LINC02043	long intergenic non-protein coding RNA 2043 [Source:HGNC Symbol;Acc:HGNC:52883]	ENST00000448639[chr3;186826548;186826548;+]	ENST00000434957[chr3;186807691;186807691;+]
72987	chr15	84982626	84983475	21	850	-183.224	-0.356302	0.249232	0.605533	hypo	ENST00000559086[chr15;84982225;+]	400	ENSG00000073417	PDE8A	phosphodiesterase 8A [Source:HGNC Symbol;Acc:HGNC:8793]	ENST00000604365[chr15;84941133;84941133;-]	ENST00000559086[chr15;84982225;84982225;+]
35038	chr2	199228901	199230169	28	1269	183.204	0.375106	0.864542	0.489436	hyper	ENST00000459118[chr2;199191058;+]	37842	ENSG00000238698	RNU7-147P	RNA, U7 small nuclear 147 pseudogene [Source:HGNC Symbol;Acc:HGNC:45681]	ENST00000489557[chr2;199325309;199325309;+]	ENST00000459118[chr2;199191058;199191058;+]
15776	chr13	27352597	27353861	23	1265	183.17	0.438095	0.887482	0.449387	hyper	ENST00000516438[chr13;27343746;-]	8850	ENSG00000252247	RNU6-70P	RNA, U6 small nuclear 70, pseudogene [Source:HGNC Symbol;Acc:HGNC:42560]	ENST00000516438[chr13;27343746;27343746;-]	ENST00000364372[chr13;27402587;27402587;-]
71570	chr13	51821936	51822725	16	790	-183.16	-0.606478	0.0815005	0.687979	hypo	ENST00000456688[chr13;51804296;+]	17639	ENSG00000231856	AL162377.1	novel transcript	ENST00000218981[chr13;51804157;51804157;-]	ENST00000456688[chr13;51804296;51804296;+]
6305	chr10	1109934	1110654	32	721	183.041	0.367236	0.6691	0.301864	hyper	ENST00000482165[chr10;1123806;+]	13151	ENSG00000047056	WDR37	WD repeat domain 37 [Source:HGNC Symbol;Acc:HGNC:31406]	ENST00000482165[chr10;1123806;1123806;+]	ENST00000436154[chr10;1074382;1074382;+]
64593	chr9	91164679	91165595	22	917	182.87	0.459931	0.704471	0.244539	hyper	ENST00000457976[chr9;91163087;-]	1591	ENSG00000237422	AL158071.3	novel transcript	ENST00000457976[chr9;91163087;91163087;-]	ENST00000588550[chr9;91162497;91162497;+]
6493	chr10	6275087	6276047	30	961	182.86	0.308783	0.623916	0.315133	hyper	ENST00000399868[chr10;6277686;+]	1638	ENSG00000215244	AL137145.2	uncharacterized LOC399715 [Source:NCBI gene;Acc:399715]	ENST00000399868[chr10;6277686;6277686;+]	ENST00000440192[chr10;6294684;6294684;-]
67155	chr1	27402811	27403887	29	1077	-182.742	-0.273735	0.364727	0.638462	hypo	ENST00000374024[chr1;27392643;+]	10167	ENSG00000181773	GPR3	G protein-coupled receptor 3 [Source:HGNC Symbol;Acc:HGNC:4484]	ENST00000374030[chr1;27383380;27383380;-]	ENST00000374024[chr1;27392643;27392643;+]
75802	chr2	25250647	25251033	18	387	-182.721	-0.505725	0.168193	0.673918	hypo	ENST00000470983[chr2;25249703;-]	943	ENSG00000119772	DNMT3A	DNA methyltransferase 3 alpha [Source:HGNC Symbol;Acc:HGNC:2978]	ENST00000470983[chr2;25249703;25249703;-]	ENST00000496570[chr2;25252083;25252083;-]
68949	chr10	30028297	30028998	22	702	-182.609	-0.374856	0.45421	0.829066	hypo	ENST00000464386[chr10;30013918;-]	14378	ENSG00000165757	JCAD	junctional cadherin 5 associated [Source:HGNC Symbol;Acc:HGNC:29283]	ENST00000464386[chr10;30013918;30013918;-]	ENST00000375377[chr10;30059524;30059524;-]
66906	chr1	10496024	10496629	20	606	-182.424	-0.373688	0.385346	0.759034	hypo	ENST00000491661[chr1;10474981;+]	21042	ENSG00000142655	PEX14	peroxisomal biogenesis factor 14 [Source:HGNC Symbol;Acc:HGNC:8856]	ENST00000377038[chr1;10472526;10472526;-]	ENST00000491661[chr1;10474981;10474981;+]
64582	chr9	91131505	91132540	19	1036	181.738	0.399665	0.710615	0.310949	hyper	ENST00000439438[chr9;91119061;+]	12443	ENSG00000229694	LINC00484	long intergenic non-protein coding RNA 484 [Source:NCBI gene;Acc:100129347]	ENST00000423380[chr9;91107304;91107304;-]	ENST00000439438[chr9;91119061;91119061;+]
13903	chr12	68496893	68498180	18	1288	181.255	0.427696	0.809354	0.381658	hyper	ENST00000542626[chr12;68487686;+]	9206	ENSG00000256917	AC008033.2	chromosome 5 open reading frame 62 (C5orf62) pseudogene	ENST00000542875[chr12;68451663;68451663;-]	ENST00000542626[chr12;68487686;68487686;+]
29922	chr19	52605800	52607183	29	1384	181.201	0.28063	0.858615	0.577985	hyper	ENST00000596451[chr19;52598887;-]	6912	ENSG00000268970	AC022150.2	novel transcript, sense intronic to ZNF83	ENST00000596451[chr19;52598887;52598887;-]	ENST00000541777[chr19;52618040;52618040;-]
30488	chr2	9708324	9709711	27	1388	181.188	0.304711	0.855496	0.550786	hyper	ENST00000363164[chr2;9740783;-]	31071	ENSG00000200034	RNU4-73P	RNA, U4 small nuclear 73, pseudogene [Source:HGNC Symbol;Acc:HGNC:47009]	ENST00000496833[chr2;9746703;9746703;+]	ENST00000363164[chr2;9740783;9740783;-]
37022	chr20	48767070	48768008	28	939	181.061	0.367488	0.889524	0.522036	hyper	ENST00000371941[chr20;48827883;-]	59874	ENSG00000124126	PREX1	phosphatidylinositol-3,4,5-trisphosphate dependent Rac exchange factor 1 [Source:HGNC Symbol;Acc:HGNC:32594]	ENST00000620554[chr20;48692684;48692684;-]	ENST00000371941[chr20;48827883;48827883;-]
21426	chr15	72227123	72229286	33	2164	181.003	0.318182	0.357428	0.0392455	hyper	ENST00000561609[chr15;72228676;-]	0	ENSG00000067225	PKM	pyruvate kinase M1/2 [Source:HGNC Symbol;Acc:HGNC:9021]	ENST00000562997[chr15;72222531;72222531;-]	ENST00000568459[chr15;72229722;72229722;-]
75378	chr19	39405141	39405662	15	522	-180.955	-0.525478	0.342856	0.868334	hypo	ENST00000597629[chr19;39406812;+]	1149	ENSG00000128016	ZFP36	ZFP36 ring finger protein [Source:HGNC Symbol;Acc:HGNC:12862]	ENST00000597629[chr19;39406812;39406812;+]	ENST00000581459[chr19;39409678;39409678;-]
74976	chr18	79965194	79965826	21	633	-180.83	-0.352153	0.135582	0.487734	hypo	ENST00000589516[chr18;79964629;+]	564	ENSG00000226742	HSBP1L1	heat shock factor binding protein 1 like 1 [Source:HGNC Symbol;Acc:HGNC:37243]	ENST00000587347[chr18;79967492;79967492;+]	ENST00000589516[chr18;79964629;79964629;+]
79618	chr4	40630506	40630934	20	429	-180.699	-0.341006	0.342151	0.683158	hypo	ENST00000505414[chr4;40630845;-]	0	ENSG00000163694	RBM47	RNA binding motif protein 47 [Source:HGNC Symbol;Acc:HGNC:30358]	ENST00000515053[chr4;40630316;40630316;-]	ENST00000481627[chr4;40491732;40491732;+]
79447	chr4	6105294	6105735	26	442	-180.691	-0.362275	0.457705	0.81998	hypo	ENST00000637373[chr4;6070195;-]	35098	ENSG00000152969	JAKMIP1	janus kinase and microtubule interacting protein 1 [Source:HGNC Symbol;Acc:HGNC:26460]	ENST00000637373[chr4;6070195;6070195;-]	ENST00000457227[chr4;6150508;6150508;-]
67157	chr1	27527119	27527920	27	802	-180.667	-0.446839	0.16057	0.607409	hypo	ENST00000443579[chr1;27525804;+]	1314	ENSG00000237429	BX293535.1	novel transcript	ENST00000618852[chr1;27490158;27490158;-]	ENST00000443579[chr1;27525804;27525804;+]
39509	chr3	4981572	4982187	9	616	180.662	0.87295	0.887431	0.0144805	hyper	ENST00000460806[chr3;4980231;+]	1340	ENSG00000134107	BHLHE40	basic helix-loop-helix family member e40 [Source:HGNC Symbol;Acc:HGNC:1046]	ENST00000615178[chr3;4979961;4979961;-]	ENST00000460806[chr3;4980231;4980231;+]
75009	chr19	1966933	1967353	20	421	-180.479	-0.367148	0.19509	0.562238	hypo	ENST00000589385[chr19;1969825;+]	2471	ENSG00000133275	CSNK1G2	casein kinase 1 gamma 2 [Source:HGNC Symbol;Acc:HGNC:2455]	ENST00000589385[chr19;1969825;1969825;+]	ENST00000589350[chr19;1954632;1954632;+]
65775	chr9	137417354	137418121	40	768	180.316	0.322738	0.665805	0.343067	hyper	ENST00000479452[chr9;137423155;-]	5033	ENSG00000187609	EXD3	exonuclease 3'-5' domain containing 3 [Source:HGNC Symbol;Acc:HGNC:26023]	ENST00000341349[chr9;137423349;137423349;+]	ENST00000479452[chr9;137423155;137423155;-]
69348	chr10	101063086	101063828	23	743	-180.309	-0.349487	0.138667	0.488154	hypo	ENST00000477267[chr10;101063077;+]	8	ENSG00000107821	KAZALD1	Kazal type serine peptidase inhibitor domain 1 [Source:HGNC Symbol;Acc:HGNC:25460]	ENST00000609242[chr10;101061005;101061005;-]	ENST00000477267[chr10;101063077;101063077;+]
76096	chr2	70978860	70979180	29	321	-179.956	-0.317434	0.160398	0.477832	hypo	ENST00000496088[chr2;70979010;+]	0	ENSG00000144031	ANKRD53	ankyrin repeat domain 53 [Source:HGNC Symbol;Acc:HGNC:25691]	ENST00000460927[chr2;70982325;70982325;+]	ENST00000360589[chr2;70978611;70978611;+]
10652	chr11	70878762	70881100	41	2339	179.916	0.342788	0.872755	0.529967	hyper	ENST00000425049[chr11;70873122;-]	5639	ENSG00000162105	SHANK2	SH3 and multiple ankyrin repeat domains 2 [Source:HGNC Symbol;Acc:HGNC:14295]	ENST00000425049[chr11;70873122;70873122;-]	ENST00000645599[chr11;70896567;70896567;-]
77155	chr2	239252729	239253759	26	1031	-179.891	-0.40994	0.246549	0.656489	hypo	ENST00000496347[chr2;239236669;-]	16059	ENSG00000068024	HDAC4	histone deacetylase 4 [Source:HGNC Symbol;Acc:HGNC:14063]	ENST00000496347[chr2;239236669;239236669;-]	ENST00000535493[chr2;239298530;239298530;-]
84150	chr8	141266142	141266715	29	574	-179.611	-0.321505	0.201409	0.522914	hypo	ENST00000520606[chr8;141278227;+]	11511	ENSG00000254197	AC011676.3	novel transcript	ENST00000520606[chr8;141278227;141278227;+]	ENST00000518520[chr8;141254564;141254564;+]
78659	chr3	66393387	66394511	23	1125	-179.518	-0.313461	0.384334	0.697795	hypo	ENST00000495037[chr3;66404410;-]	9898	ENSG00000144749	LRIG1	leucine rich repeats and immunoglobulin like domains 1 [Source:HGNC Symbol;Acc:HGNC:17360]	ENST00000384032[chr3;66293220;66293220;-]	ENST00000495037[chr3;66404410;66404410;-]
78232	chr22	50177989	50178388	20	400	-179.515	-0.444739	0.438659	0.883398	hypo	ENST00000402472[chr22;50170760;+]	7228	ENSG00000073150	PANX2	pannexin 2 [Source:HGNC Symbol;Acc:HGNC:8600]	ENST00000380909[chr22;50185914;50185914;+]	ENST00000402472[chr22;50170760;50170760;+]
25284	chr17	35880251	35880659	11	409	179.486	0.72525	0.864719	0.139469	hyper	ENST00000603197[chr17;35880508;-]	0	ENSG00000271503	CCL5	C-C motif chemokine ligand 5 [Source:HGNC Symbol;Acc:HGNC:10632]	ENST00000615709[chr17;35885561;35885561;+]	ENST00000605140[chr17;35880793;35880793;-]
83847	chr8	79766137	79767079	19	943	-179.285	-0.351667	0.205761	0.557428	hypo	ENST00000435063[chr8;79766493;-]	0	ENSG00000164683	HEY1	hes related family bHLH transcription factor with YRPW motif 1 [Source:HGNC Symbol;Acc:HGNC:4880]	ENST00000607172[chr8;79768141;79768141;+]	ENST00000518733[chr8;79767472;79767472;-]
67061	chr1	23600860	23601670	21	811	-179.022	-0.482362	0.223357	0.705718	hypo	ENST00000477916[chr1;23581494;+]	19365	ENSG00000197880	MDS2	myelodysplastic syndrome 2 translocation associated [Source:HGNC Symbol;Acc:HGNC:29633]	ENST00000374555[chr1;23627333;23627333;+]	ENST00000477916[chr1;23581494;23581494;+]
22235	chr15	101098951	101099907	20	957	178.994	0.442761	0.855687	0.412926	hyper	ENST00000559857[chr15;101086066;-]	12884	ENSG00000259755	AC090907.2	novel transcript, antisense to LRRK1	ENST00000559857[chr15;101086066;101086066;-]	ENST00000532145[chr15;101064415;101064415;+]
75087	chr19	10417775	10418694	24	920	-178.947	-0.308053	0.152714	0.460767	hypo	ENST00000592685[chr19;10416772;+]	1002	ENSG00000065989	PDE4A	phosphodiesterase 4A [Source:HGNC Symbol;Acc:HGNC:8780]	ENST00000380702[chr19;10420654;10420654;+]	ENST00000592685[chr19;10416772;10416772;+]
75012	chr19	2215296	2216086	28	791	-178.928	-0.385309	0.375839	0.761148	hypo	ENST00000585593[chr19;2215565;-]	0	ENSG00000267122	AC004490.1	novel transcript, antisense to DOT1L	ENST00000482433[chr19;2216165;2216165;+]	ENST00000608122[chr19;2214127;2214127;+]
74685	chr18	23259591	23260727	22	1137	-178.68	-0.339556	0.14113	0.480686	hypo	ENST00000585184[chr18;23260354;-]	0	ENSG00000266495	AC011731.1	novel transcript, antisense to CABLES1	ENST00000584625[chr18;23227008;23227008;-]	ENST00000578790[chr18;23331215;23331215;-]
80083	chr4	139278581	139279291	29	711	-178.677	-0.289576	0.326425	0.616	hypo	ENST00000398955[chr4;139280338;-]	1046	ENSG00000137463	MGARP	mitochondria localized glutamic acid rich protein [Source:HGNC Symbol;Acc:HGNC:29969]	ENST00000383995[chr4;139256760;139256760;-]	ENST00000398955[chr4;139280338;139280338;-]
72871	chr15	70474442	70475168	31	727	-178.412	-0.279141	0.162025	0.441165	hypo	ENST00000559752[chr15;70505928;-]	30759	ENSG00000259473	LINC02205	long intergenic non-protein coding RNA 2205 [Source:HGNC Symbol;Acc:HGNC:53071]	ENST00000558111[chr15;70602123;70602123;+]	ENST00000559752[chr15;70505928;70505928;-]
29508	chr19	38848151	38848910	22	760	178.257	0.411384	0.645832	0.234449	hyper	ENST00000600233[chr19;38849368;-]	457	ENSG00000104824	HNRNPL	heterogeneous nuclear ribonucleoprotein L [Source:HGNC Symbol;Acc:HGNC:5045]	ENST00000600741[chr19;38847632;38847632;-]	ENST00000600233[chr19;38849368;38849368;-]
2374	chr1	84995948	84996579	11	632	178.2	0.772008	0.79776	0.0257524	hyper	ENST00000370608[chr1;84996940;-]	360	ENSG00000153898	MCOLN2	mucolipin 2 [Source:HGNC Symbol;Acc:HGNC:13357]	ENST00000370596[chr1;84999146;84999146;+]	ENST00000370608[chr1;84996940;84996940;-]
72341	chr14	92654439	92655057	18	619	-178.098	-0.558849	0.236818	0.795667	hypo	ENST00000556418[chr14;92652500;+]	1938	ENSG00000100599	RIN3	Ras and Rab interactor 3 [Source:HGNC Symbol;Acc:HGNC:18751]	ENST00000553959[chr14;92659384;92659384;+]	ENST00000556418[chr14;92652500;92652500;+]
70430	chr11	133919212	133919884	31	673	-178.07	-0.305776	0.312034	0.61781	hypo	ENST00000564347[chr11;133912362;-]	6849	ENSG00000080854	IGSF9B	immunoglobulin superfamily member 9B [Source:HGNC Symbol;Acc:HGNC:32326]	ENST00000564347[chr11;133912362;133912362;-]	ENST00000527648[chr11;133938100;133938100;-]
72513	chr14	104694937	104695578	18	642	-178.041	-0.403632	0.186373	0.590005	hypo	ENST00000555524[chr14;104691284;-]	3652	ENSG00000258858	AL583722.4	novel transcript, antisense to INF2	ENST00000555524[chr14;104691284;104691284;-]	ENST00000392634[chr14;104689636;104689636;+]
65547	chr9	131709646	131711101	25	1456	177.733	0.344613	0.779086	0.434473	hyper	ENST00000372190[chr9;131709721;-]	0	ENSG00000107263	RAPGEF1	Rap guanine nucleotide exchange factor 1 [Source:HGNC Symbol;Acc:HGNC:4568]	ENST00000481260[chr9;131643391;131643391;-]	ENST00000484033[chr9;131725467;131725467;-]
15197	chr12	124774035	124775050	28	1016	177.719	0.327425	0.488723	0.161298	hyper	ENST00000545305[chr12;124786493;-]	11442	ENSG00000073060	SCARB1	scavenger receptor class B member 1 [Source:HGNC Symbol;Acc:HGNC:1664]	ENST00000516199[chr12;124901511;124901511;+]	ENST00000545305[chr12;124786493;124786493;-]
68492	chr1	223143493	223144614	16	1122	-177.602	-0.290475	0.248943	0.539418	hypo	ENST00000435108[chr1;223144048;+]	0	ENSG00000236846	AL359979.2	novel transcript	ENST00000642603[chr1;223143282;223143282;-]	ENST00000484503[chr1;223229450;223229450;-]
21593	chr15	78939203	78939779	14	577	177.453	0.540577	0.870909	0.330332	hyper	ENST00000529263[chr15;78937715;-]	1487	ENSG00000103811	CTSH	cathepsin H [Source:HGNC Symbol;Acc:HGNC:2535]	ENST00000529263[chr15;78937715;78937715;-]	ENST00000615999[chr15;78944981;78944981;-]
75205	chr19	18023729	18024639	22	911	-177.341	-0.399558	0.205476	0.605035	hypo	ENST00000621646[chr19;18022402;+]	1326	ENSG00000273654	AC020904.2	citrate synthase (CS) pseudogene	ENST00000614660[chr19;18030628;18030628;+]	ENST00000621646[chr19;18022402;18022402;+]
80332	chr5	1246224	1246504	23	281	-177.128	-0.31438	0.17771	0.49209	hypo	ENST00000503656[chr5;1266524;-]	20019	ENSG00000164362	TERT	telomerase reverse transcriptase [Source:HGNC Symbol;Acc:HGNC:11730]	ENST00000514376[chr5;1178605;1178605;-]	ENST00000503656[chr5;1266524;1266524;-]
83099	chr7	127393533	127394120	20	588	-177.002	-0.415193	0.168988	0.584182	hypo	ENST00000434602[chr7;127392718;-]	814	ENSG00000048405	ZNF800	zinc finger protein 800 [Source:HGNC Symbol;Acc:HGNC:27267]	ENST00000434602[chr7;127392718;127392718;-]	ENST00000439506[chr7;127431924;127431924;-]
79929	chr4	105145265	105145932	22	668	-176.754	-0.316463	0.121121	0.437585	hypo	ENST00000305737[chr4;105145874;+]	0	ENSG00000168769	TET2	tet methylcytosine dioxygenase 2 [Source:HGNC Symbol;Acc:HGNC:25941]	ENST00000540549[chr4;105146292;105146292;+]	ENST00000515414[chr4;105178063;105178063;-]
70552	chr12	6612391	6613885	27	1495	-176.508	-0.342026	0.144303	0.486329	hypo	ENST00000645265[chr12;6614165;-]	279	ENSG00000111642	CHD4	chromodomain helicase DNA binding protein 4 [Source:HGNC Symbol;Acc:HGNC:1919]	ENST00000643335[chr12;6608430;6608430;-]	ENST00000645265[chr12;6614165;6614165;-]
69078	chr10	50024688	50025170	32	483	-176.378	-0.2787	0.250055	0.528755	hypo	ENST00000457608[chr10;50027363;-]	2192	ENSG00000226631	SLC9A3P3	solute carrier family 9 member 3 pseudogene 3 [Source:HGNC Symbol;Acc:HGNC:33492]	ENST00000611324[chr10;50067887;50067887;+]	ENST00000457608[chr10;50027363;50027363;-]
78472	chr3	38039819	38040418	20	600	-176.299	-0.341237	0.115497	0.456735	hypo	ENST00000440294[chr3;38039204;+]	614	ENSG00000008226	DLEC1	DLEC1, cilia and flagella associated protein [Source:HGNC Symbol;Acc:HGNC:2899]	ENST00000334661[chr3;38029762;38029762;-]	ENST00000440294[chr3;38039204;38039204;+]
64537	chr9	89613641	89615234	19	1594	175.945	0.420698	0.920428	0.49973	hyper	ENST00000494726[chr9;89605091;+]	8549	ENSG00000130222	GADD45G	growth arrest and DNA damage inducible gamma [Source:HGNC Symbol;Acc:HGNC:4097]	ENST00000617436[chr9;89639813;89639813;+]	ENST00000494726[chr9;89605091;89605091;+]
71299	chr12	123931542	123932469	21	928	-175.849	-0.309757	0.317378	0.627135	hypo	ENST00000538983[chr12;123931790;+]	0	ENSG00000197653	DNAH10	dynein axonemal heavy chain 10 [Source:HGNC Symbol;Acc:HGNC:2941]	ENST00000602952[chr12;123926083;123926083;-]	ENST00000514254[chr12;123934984;123934984;-]
79413	chr4	2818533	2819059	20	527	-175.608	-0.341016	0.0789987	0.420015	hypo	ENST00000356331[chr4;2818813;+]	0	ENSG00000087266	SH3BP2	SH3 domain binding protein 2 [Source:HGNC Symbol;Acc:HGNC:10825]	ENST00000506932[chr4;2820668;2820668;+]	ENST00000503393[chr4;2818184;2818184;+]
30955	chr2	28394657	28396227	34	1571	175.486	0.270849	0.726486	0.455637	hyper	ENST00000436647[chr2;28395510;+]	0	ENSG00000075426	FOSL2	FOS like 2, AP-1 transcription factor subunit [Source:HGNC Symbol;Acc:HGNC:3798]	ENST00000604052[chr2;28396814;28396814;+]	ENST00000264716[chr2;28392857;28392857;+]
26333	chr17	75242296	75243314	28	1019	175.427	0.338826	0.84021	0.501383	hyper	ENST00000578896[chr17;75242368;-]	0	ENSG00000125447	GGA3	golgi associated, gamma adaptin ear containing, ARF binding protein 3 [Source:HGNC Symbol;Acc:HGNC:17079]	ENST00000582232[chr17;75241733;75241733;-]	ENST00000584155[chr17;75234752;75234752;+]
7012	chr10	30747221	30748401	18	1181	175.391	0.52873	0.911123	0.382393	hyper	ENST00000416310[chr10;30723250;+]	23970	ENSG00000230720	AL451107.1	uncharacterized LOC105376480 [Source:NCBI gene;Acc:105376480]	ENST00000375318[chr10;30629762;30629762;-]	ENST00000416310[chr10;30723250;30723250;+]
78325	chr3	12158458	12159356	28	899	-175.236	-0.317162	0.294071	0.611233	hypo	ENST00000287814[chr3;12159351;-]	0	ENSG00000157150	TIMP4	TIMP metallopeptidase inhibitor 4 [Source:HGNC Symbol;Acc:HGNC:11823]	ENST00000425297[chr3;12161544;12161544;+]	ENST00000433573[chr3;12165642;12165642;-]
5840	chr1	235998960	236000312	25	1353	175.154	0.306457	0.681922	0.375466	hyper	ENST00000443207[chr1;235971825;-]	27134	ENSG00000229291	AL139161.1	novel transcript	ENST00000443207[chr1;235971825;235971825;-]	ENST00000366595[chr1;236065109;236065109;-]
79448	chr4	6116881	6118015	26	1135	-174.894	-0.351236	0.339512	0.690748	hypo	ENST00000457227[chr4;6150508;-]	32492	ENSG00000152969	JAKMIP1	janus kinase and microtubule interacting protein 1 [Source:HGNC Symbol;Acc:HGNC:26460]	ENST00000637373[chr4;6070195;6070195;-]	ENST00000457227[chr4;6150508;6150508;-]
8918	chr10	124688666	124689674	16	1009	174.717	0.3913	0.833648	0.442348	hyper	ENST00000448422[chr10;124703624;+]	13949	ENSG00000233334	FAM53B-AS1	FAM53B antisense RNA 1 [Source:HGNC Symbol;Acc:HGNC:49499]	ENST00000448422[chr10;124703624;124703624;+]	ENST00000392754[chr10;124742970;124742970;-]
8880	chr10	122491295	122491692	20	398	174.474	0.441807	0.835878	0.394071	hyper	ENST00000420892[chr10;122506690;+]	14997	ENSG00000166033	HTRA1	HtrA serine peptidase 1 [Source:HGNC Symbol;Acc:HGNC:9476]	ENST00000420892[chr10;122506690;122506690;+]	ENST00000368984[chr10;122461524;122461524;+]
43015	chr3	160401843	160402754	16	912	174.472	0.495822	0.539055	0.0432336	hyper	ENST00000470240[chr3;160402808;+]	53	ENSG00000113810	SMC4	structural maintenance of chromosomes 4 [Source:HGNC Symbol;Acc:HGNC:14013]	ENST00000470240[chr3;160402808;160402808;+]	ENST00000344722[chr3;160400481;160400481;+]
73112	chr16	1525778	1526145	23	368	-174.434	-0.316012	0.360151	0.676163	hypo	ENST00000566818[chr16;1527024;-]	878	ENSG00000187535	IFT140	intraflagellar transport 140 [Source:HGNC Symbol;Acc:HGNC:29077]	ENST00000253934[chr16;1528687;1528687;+]	ENST00000566818[chr16;1527024;1527024;-]
78170	chr22	43257093	43258159	26	1067	-174.274	-0.362012	0.332666	0.694679	hypo	ENST00000449304[chr22;43262799;-]	4639	ENSG00000159307	SCUBE1	signal peptide, CUB domain and EGF like domain containing 1 [Source:HGNC Symbol;Acc:HGNC:13441]	ENST00000458463[chr22;43275954;43275954;+]	ENST00000449304[chr22;43262799;43262799;-]
71670	chr13	74287897	74289497	26	1601	-174.135	-0.269611	0.216982	0.486593	hypo	ENST00000383890[chr13;74289214;-]	0	ENSG00000206617	RNY1P5	RNA, Ro-associated Y1 pseudogene 5 [Source:HGNC Symbol;Acc:HGNC:42482]	ENST00000423629[chr13;74419172;74419172;+]	ENST00000419499[chr13;74231456;74231456;+]
67977	chr1	154441314	154442479	18	1166	-174.097	-0.43001	0.337676	0.767686	hypo	ENST00000507256[chr1;154435009;+]	6304	ENSG00000160712	IL6R	interleukin 6 receptor [Source:HGNC Symbol;Acc:HGNC:6019]	ENST00000502679[chr1;154454108;154454108;+]	ENST00000507256[chr1;154435009;154435009;+]
12448	chr12	6774348	6775095	20	748	174.072	0.512339	0.794241	0.281902	hyper	ENST00000203629[chr12;6772519;+]	1828	ENSG00000089692	LAG3	lymphocyte activating 3 [Source:HGNC Symbol;Acc:HGNC:6476]	ENST00000541049[chr12;6777449;6777449;+]	ENST00000203629[chr12;6772519;6772519;+]
78713	chr3	71454227	71455320	22	1094	-173.876	-0.605211	0.108823	0.714035	hypo	ENST00000408337[chr3;71542089;-]	86768	ENSG00000221264	MIR1284	microRNA 1284 [Source:HGNC Symbol;Acc:HGNC:35362]	ENST00000493010[chr3;71360760;71360760;-]	ENST00000408337[chr3;71542089;71542089;-]
73669	chr16	85310957	85311461	20	505	-173.855	-0.276007	0.102672	0.378679	hypo	ENST00000583199[chr16;85306325;-]	4631	ENSG00000266307	MIR5093	microRNA 5093 [Source:HGNC Symbol;Acc:HGNC:43474]	ENST00000583199[chr16;85306325;85306325;-]	ENST00000366314[chr16;85282957;85282957;+]
79464	chr4	7655494	7656040	28	547	-173.688	-0.263279	0.277196	0.540475	hypo	ENST00000505529[chr4;7734279;+]	78238	ENSG00000184985	SORCS2	sortilin related VPS10 domain containing receptor 2 [Source:HGNC Symbol;Acc:HGNC:16698]	ENST00000505529[chr4;7734279;7734279;+]	ENST00000505447[chr4;7779187;7779187;-]
73776	chr17	1005298	1005967	23	670	-173.27	-0.308231	0.365903	0.674134	hypo	ENST00000570688[chr17;1010213;-]	4245	ENSG00000159842	ABR	ABR, RhoGEF and GTPase activating protein [Source:HGNC Symbol;Acc:HGNC:81]	ENST00000336868[chr17;979770;979770;-]	ENST00000570688[chr17;1010213;1010213;-]
75218	chr19	18699294	18700238	21	945	-173.256	-0.321273	0.316328	0.637601	hypo	ENST00000338797[chr19;18683677;+]	15616	ENSG00000105662	CRTC1	CREB regulated transcription coactivator 1 [Source:HGNC Symbol;Acc:HGNC:16062]	ENST00000594658[chr19;18735608;18735608;+]	ENST00000338797[chr19;18683677;18683677;+]
30950	chr2	28251423	28252479	18	1057	173.229	0.453086	0.670375	0.217289	hyper	ENST00000423483[chr2;28308160;+]	55680	ENSG00000225991	RPL23AP34	ribosomal protein L23a pseudogene 34 [Source:HGNC Symbol;Acc:HGNC:36035]	ENST00000423483[chr2;28308160;28308160;+]	ENST00000418963[chr2;28310459;28310459;-]
29816	chr19	49489359	49490252	25	894	173.204	0.372165	0.777063	0.404898	hyper	ENST00000364805[chr19;49489964;+]	0	ENSG00000201675	SNORD32A	small nucleolar RNA, C/D box 32A [Source:HGNC Symbol;Acc:HGNC:10159]	ENST00000474171[chr19;49490528;49490528;+]	ENST00000467825[chr19;49487633;49487633;+]
5809	chr1	235077474	235078237	16	764	173.194	0.508711	0.91227	0.403559	hyper	ENST00000628622[chr1;235074220;-]	3253	ENSG00000280587	LINC01348	long intergenic non-protein coding RNA 1348 [Source:HGNC Symbol;Acc:HGNC:50567]	ENST00000628622[chr1;235074220;235074220;-]	ENST00000426692[chr1;235097412;235097412;-]
67519	chr1	65264610	65264996	15	387	-172.894	-0.464164	0.178268	0.642432	hypo	ENST00000483402[chr1;65264763;+]	0	ENSG00000116675	DNAJC6	DnaJ heat shock protein family (Hsp40) member C6 [Source:HGNC Symbol;Acc:HGNC:15469]	ENST00000371069[chr1;65309544;65309544;+]	ENST00000494710[chr1;65254461;65254461;+]
77367	chr20	26009756	26010353	30	598	-172.748	-0.356696	0.228383	0.585079	hypo	ENST00000448580[chr20;26010531;-]	177	ENSG00000231081	AL078587.1	novel transcript	ENST00000376401[chr20;26018831;26018831;+]	ENST00000448580[chr20;26010531;26010531;-]
78048	chr22	30080039	30080540	29	502	-172.733	-0.270281	0.401475	0.671756	hypo	ENST00000450612[chr22;30080471;+]	0	ENSG00000176635	HORMAD2	HORMA domain containing 2 [Source:HGNC Symbol;Acc:HGNC:28383]	ENST00000403975[chr22;30081010;30081010;+]	ENST00000423857[chr22;30105408;30105408;-]
72722	chr15	51077309	51078040	26	732	-172.515	-0.319389	0.353647	0.673036	hypo	ENST00000558938[chr15;51069586;-]	7722	ENSG00000259204	AC073964.1	novel transcript, intronic to TNFAIP8L3	ENST00000558938[chr15;51069586;51069586;-]	ENST00000637513[chr15;51094705;51094705;-]
84210	chr9	1048649	1049447	28	799	-172.464	-0.297236	0.10072	0.397956	hypo	ENST00000635183[chr9;1049857;+]	409	ENSG00000173253	DMRT2	doublesex and mab-3 related transcription factor 2 [Source:HGNC Symbol;Acc:HGNC:2935]	ENST00000635183[chr9;1049857;1049857;+]	ENST00000625222[chr9;1045624;1045624;+]
28030	chr18	69885409	69886534	23	1126	172.391	0.413048	0.889751	0.476703	hyper	ENST00000578928[chr18;69895809;-]	9274	ENSG00000150637	CD226	CD226 molecule [Source:HGNC Symbol;Acc:HGNC:16961]	ENST00000584753[chr18;69724975;69724975;-]	ENST00000578928[chr18;69895809;69895809;-]
78059	chr22	30941318	30941905	15	588	-172.25	-0.465144	0.377999	0.843143	hypo	ENST00000469915[chr22;30942251;-]	345	ENSG00000133422	MORC2	MORC family CW-type zinc finger 2 [Source:HGNC Symbol;Acc:HGNC:23573]	ENST00000445980[chr22;30932894;30932894;-]	ENST00000469915[chr22;30942251;30942251;-]
69271	chr10	86757562	86758229	16	668	-172.062	-0.527617	0.125095	0.652712	hypo	ENST00000372037[chr10;86756649;+]	912	ENSG00000107779	BMPR1A	bone morphogenetic protein receptor type 1A [Source:HGNC Symbol;Acc:HGNC:1076]	ENST00000608826[chr10;86756298;86756298;-]	ENST00000372037[chr10;86756649;86756649;+]
30490	chr2	9712321	9713199	18	879	171.975	0.419937	0.827221	0.407284	hyper	ENST00000363164[chr2;9740783;-]	27583	ENSG00000200034	RNU4-73P	RNA, U4 small nuclear 73, pseudogene [Source:HGNC Symbol;Acc:HGNC:47009]	ENST00000496833[chr2;9746703;9746703;+]	ENST00000363164[chr2;9740783;9740783;-]
75386	chr19	39959271	39960064	22	794	-171.756	-0.454133	0.228823	0.682956	hypo	ENST00000157812[chr19;39971004;+]	10939	ENSG00000013275	PSMC4	proteasome 26S subunit, ATPase 4 [Source:HGNC Symbol;Acc:HGNC:9551]	ENST00000157812[chr19;39971004;39971004;+]	ENST00000597336[chr19;40025502;40025502;-]
28576	chr19	5717999	5718637	15	639	171.719	0.572236	0.865713	0.293477	hyper	ENST00000587552[chr19;5719804;-]	1166	ENSG00000196365	LONP1	lon peptidase 1, mitochondrial [Source:HGNC Symbol;Acc:HGNC:9479]	ENST00000381624[chr19;5720676;5720676;+]	ENST00000587552[chr19;5719804;5719804;-]
82480	chr7	5488116	5488739	30	624	-171.579	-0.474999	0.249086	0.724084	hypo	ENST00000385238[chr7;5495917;-]	7177	ENSG00000207973	MIR589	microRNA 589 [Source:HGNC Symbol;Acc:HGNC:32845]	ENST00000610122[chr7;5428927;5428927;-]	ENST00000385238[chr7;5495917;5495917;-]
59551	chr7	139699998	139701126	26	1129	171.1	0.402323	0.91213	0.509807	hyper	ENST00000342645[chr7;139717013;-]	15886	ENSG00000064393	HIPK2	homeodomain interacting protein kinase 2 [Source:HGNC Symbol;Acc:HGNC:14402]	ENST00000493340[chr7;139777050;139777050;+]	ENST00000342645[chr7;139717013;139717013;-]
76487	chr2	127639942	127640945	21	1004	-170.936	-0.329334	0.283077	0.612411	hypo	ENST00000494613[chr2;127640403;-]	0	ENSG00000072163	LIMS2	LIM zinc finger domain containing 2 [Source:HGNC Symbol;Acc:HGNC:16084]	ENST00000544369[chr2;127645863;127645863;+]	ENST00000426981[chr2;127642131;127642131;-]
51729	chr5	139413898	139415328	21	1431	170.843	0.361987	0.765909	0.403921	hyper	ENST00000515559[chr5;139414239;-]	0	ENSG00000170464	DNAJC18	DnaJ heat shock protein family (Hsp40) member C18 [Source:HGNC Symbol;Acc:HGNC:28429]	ENST00000302091[chr5;139404088;139404088;-]	ENST00000510770[chr5;139420310;139420310;-]
23967	chr16	78778301	78779084	18	784	170.798	0.522877	0.851256	0.32838	hyper	ENST00000488662[chr16;78825280;+]	46195	ENSG00000243101	RPS3P7	ribosomal protein S3 pseudogene 7 [Source:HGNC Symbol;Acc:HGNC:36056]	ENST00000488662[chr16;78825280;78825280;+]	ENST00000625055[chr16;78981843;78981843;-]
40139	chr3	27533787	27535087	24	1301	170.655	0.339358	0.821933	0.482576	hyper	ENST00000419075[chr3;27525352;+]	8434	ENSG00000232167	AC137675.1	frataxin (FXN) pseudogene	ENST00000428005[chr3;27484420;27484420;-]	ENST00000419075[chr3;27525352;27525352;+]
74992	chr19	1071812	1072493	24	682	-170.653	-0.376158	0.315518	0.691676	hypo	ENST00000592335[chr19;1071512;+]	299	ENSG00000180448	ARHGAP45	Rho GTPase activating protein 45 [Source:HGNC Symbol;Acc:HGNC:17102]	ENST00000586033[chr19;1073582;1073582;+]	ENST00000592335[chr19;1071512;1071512;+]
24310	chr16	89020106	89021038	26	933	170.507	0.329907	0.839538	0.509631	hyper	ENST00000537498[chr16;89052965;-]	31926	ENSG00000256982	AC135782.1	novel transcript	ENST00000268679[chr16;88977204;88977204;-]	ENST00000537498[chr16;89052965;89052965;-]
4037	chr1	168226774	168227960	29	1187	170.397	0.32944	0.669564	0.340124	hyper	ENST00000630869[chr1;168226007;+]	766	ENSG00000213064	SFT2D2	SFT2 domain containing 2 [Source:HGNC Symbol;Acc:HGNC:25140]	ENST00000367821[chr1;168281039;168281039;+]	ENST00000630869[chr1;168226007;168226007;+]
74320	chr17	64660689	64661042	13	354	-170.38	-0.544738	0.0604998	0.605237	hypo	ENST00000578200[chr17;64660862;-]	0	ENSG00000108854	SMURF2	SMAD specific E3 ubiquitin protein ligase 2 [Source:HGNC Symbol;Acc:HGNC:16809]	ENST00000580246[chr17;64598445;64598445;-]	ENST00000582081[chr17;64661897;64661897;-]
60334	chr8	6547003	6548474	29	1472	170.375	0.28741	0.903562	0.616152	hyper	ENST00000338312[chr8;6563044;-]	14569	ENSG00000091879	ANGPT2	angiopoietin 2 [Source:HGNC Symbol;Acc:HGNC:485]	ENST00000514530[chr8;6474288;6474288;-]	ENST00000338312[chr8;6563044;6563044;-]
19801	chr14	99287193	99288232	18	1040	170.132	0.423652	0.877205	0.453553	hyper	ENST00000443726[chr14;99271524;-]	15668	ENSG00000127152	BCL11B	B cell CLL/lymphoma 11B [Source:HGNC Symbol;Acc:HGNC:13222]	ENST00000443726[chr14;99271524;99271524;-]	ENST00000429450[chr14;99262947;99262947;+]
71305	chr12	124389078	124389696	22	619	-170.061	-0.379583	0.0642509	0.443834	hypo	ENST00000448614[chr12;124388824;-]	253	ENSG00000196498	NCOR2	nuclear receptor corepressor 2 [Source:HGNC Symbol;Acc:HGNC:7673]	ENST00000448614[chr12;124388824;124388824;-]	ENST00000545095[chr12;124383380;124383380;+]
26584	chr17	83200217	83201065	28	849	169.933	0.297075	0.475162	0.178087	hyper	ENST00000572850[chr17;83211995;+]	10929	ENSG00000262952	AC139099.3	novel transcript	ENST00000572850[chr17;83211995;83211995;+]	ENST00000574098[chr17;83222956;83222956;-]
81071	chr5	139669701	139670284	20	584	-169.78	-0.40689	0.227273	0.634163	hypo	ENST00000502716[chr5;139675435;+]	5150	ENSG00000171604	CXXC5	CXXC finger protein 5 [Source:HGNC Symbol;Acc:HGNC:26943]	ENST00000502716[chr5;139675435;139675435;+]	ENST00000509238[chr5;139659554;139659554;+]
69988	chr11	67418808	67419420	22	613	-169.777	-0.475639	0.224705	0.700344	hypo	ENST00000546202[chr11;67421181;-]	1760	ENSG00000172531	PPP1CA	protein phosphatase 1 catalytic subunit alpha [Source:HGNC Symbol;Acc:HGNC:9281]	ENST00000530623[chr11;67428459;67428459;+]	ENST00000546202[chr11;67421181;67421181;-]
55819	chr6	144310159	144311290	18	1132	169.644	0.401938	0.904203	0.502265	hyper	ENST00000367545[chr6;144291828;+]	18330	ENSG00000152818	UTRN	utrophin [Source:HGNC Symbol;Acc:HGNC:12635]	ENST00000628146[chr6;144330819;144330819;+]	ENST00000367545[chr6;144291828;144291828;+]
28848	chr19	14382748	14383787	23	1040	169.64	0.316266	0.407363	0.091097	hyper	ENST00000592261[chr19;14381443;+]	1304	ENSG00000123146	ADGRE5	adhesion G protein-coupled receptor E5 [Source:HGNC Symbol;Acc:HGNC:1711]	ENST00000591737[chr19;14396249;14396249;+]	ENST00000592261[chr19;14381443;14381443;+]
75521	chr19	50819931	50820606	22	676	-169.197	-0.298046	0.143451	0.441496	hypo	ENST00000596300[chr19;50820849;-]	242	ENSG00000167748	KLK1	kallikrein 1 [Source:HGNC Symbol;Acc:HGNC:6357]	ENST00000641084[chr19;50812707;50812707;-]	ENST00000596300[chr19;50820849;50820849;-]
65752	chr9	136881541	136883058	34	1518	168.809	0.268049	0.429463	0.161413	hyper	ENST00000419057[chr9;136881911;+]	0	ENSG00000127191	TRAF2	TNF receptor associated factor 2 [Source:HGNC Symbol;Acc:HGNC:12032]	ENST00000429509[chr9;136886064;136886064;+]	ENST00000479475[chr9;136857004;136857004;+]
55610	chr6	134435989	134436684	12	696	168.801	0.596759	0.824277	0.227518	hyper	ENST00000431422[chr6;134437715;+]	1030	ENSG00000236700	LINC01010	long intergenic non-protein coding RNA 1010 [Source:HGNC Symbol;Acc:HGNC:48978]	ENST00000431422[chr6;134437715;134437715;+]	ENST00000422736[chr6;134454581;134454581;-]
55952	chr6	149319781	149320368	13	588	168.761	0.695651	0.745301	0.0496499	hyper	ENST00000606797[chr6;149321051;+]	682	ENSG00000055208	TAB2	TGF-beta activated kinase 1 (MAP3K7) binding protein 2 [Source:HGNC Symbol;Acc:HGNC:17075]	ENST00000606797[chr6;149321051;149321051;+]	ENST00000461481[chr6;149318581;149318581;+]
22960	chr16	28321567	28322585	27	1019	168.664	0.335479	0.848685	0.513206	hyper	ENST00000614412[chr16;28341436;+]	18850	ENSG00000277191	AC138904.2	phospholipase A2, group X (PLA2G10) pseudogene	ENST00000614412[chr16;28341436;28341436;+]	ENST00000341901[chr16;28292518;28292518;+]
75811	chr2	25336992	25337984	25	993	-168.6	-0.333785	0.397357	0.731142	hypo	ENST00000321117[chr2;25341885;-]	3900	ENSG00000119772	DNMT3A	DNA methyltransferase 3 alpha [Source:HGNC Symbol;Acc:HGNC:2978]	ENST00000408518[chr2;25328721;25328721;-]	ENST00000321117[chr2;25341885;25341885;-]
73744	chr16	89402881	89403528	25	648	-168.319	-0.270864	0.417619	0.688482	hypo	ENST00000562211[chr16;89412563;-]	9034	ENSG00000167522	ANKRD11	ankyrin repeat domain 11 [Source:HGNC Symbol;Acc:HGNC:21316]	ENST00000642333[chr16;89373485;89373485;-]	ENST00000562211[chr16;89412563;89412563;-]
52223	chr5	160469119	160469879	17	761	168.07	0.543597	0.668247	0.12465	hyper	ENST00000517927[chr5;160468267;+]	851	ENSG00000253522	MIR3142HG	MIR3142 host gene [Source:HGNC Symbol;Acc:HGNC:51944]	ENST00000582487[chr5;160474401;160474401;+]	ENST00000517927[chr5;160468267;160468267;+]
963	chr1	28579698	28580428	14	731	168.053	0.504409	0.802109	0.297699	hyper	ENST00000384581[chr1;28579893;-]	0	ENSG00000278274	SNORA61	small nucleolar RNA, H/ACA box 61 [Source:HGNC Symbol;Acc:HGNC:32655]	ENST00000408612[chr1;28578822;28578822;-]	ENST00000384584[chr1;28580512;28580512;-]
43865	chr3	192886193	192887765	26	1573	167.947	0.322467	0.87799	0.555522	hyper	ENST00000392452[chr3;192918161;-]	30395	ENSG00000180611	MB21D2	Mab-21 domain containing 2 [Source:HGNC Symbol;Acc:HGNC:30438]	ENST00000450716[chr3;192767764;192767764;-]	ENST00000392452[chr3;192918161;192918161;-]
51977	chr5	151077899	151079256	22	1358	167.667	0.361309	0.787418	0.426109	hyper	ENST00000522926[chr5;151081015;-]	1758	ENSG00000145901	TNIP1	TNFAIP3 interacting protein 1 [Source:HGNC Symbol;Acc:HGNC:16903]	ENST00000524280[chr5;151065095;151065095;-]	ENST00000522926[chr5;151081015;151081015;-]
75849	chr2	30230357	30230756	20	400	-167.471	-0.4853	0.0494719	0.534772	hypo	ENST00000395323[chr2;30231530;+]	773	ENSG00000213626	LBH	limb bud and heart development [Source:HGNC Symbol;Acc:HGNC:29532]	ENST00000395323[chr2;30231530;30231530;+]	ENST00000435671[chr2;30209994;30209994;+]
15167	chr12	123811415	123811933	17	519	167.198	0.464759	0.927078	0.46232	hyper	ENST00000497783[chr12;123835438;+]	23504	ENSG00000197653	DNAH10	dynein axonemal heavy chain 10 [Source:HGNC Symbol;Acc:HGNC:2941]	ENST00000497783[chr12;123835438;123835438;+]	ENST00000447853[chr12;123781126;123781126;+]
73637	chr16	79640385	79641677	17	1293	-167.186	-0.302249	0.464343	0.766592	hypo	ENST00000618386[chr16;79619468;+]	20916	ENSG00000275040	AC009159.1	novel transcript	ENST00000563360[chr16;79676107;79676107;+]	ENST00000618386[chr16;79619468;79619468;+]
38941	chr22	36860858	36861796	20	939	167.039	0.539465	0.69486	0.155395	hyper	ENST00000397147[chr22;36860987;+]	0	ENSG00000100365	NCF4	neutrophil cytosolic factor 4 [Source:HGNC Symbol;Acc:HGNC:7662]	ENST00000415063[chr22;36872136;36872136;+]	ENST00000431290[chr22;36870380;36870380;-]
69981	chr11	67081550	67082650	28	1101	-166.964	-0.25553	0.243779	0.499309	hypo	ENST00000532559[chr11;67056888;+]	24661	ENSG00000173156	RHOD	ras homolog family member D [Source:HGNC Symbol;Acc:HGNC:670]	ENST00000398645[chr11;67119268;67119268;+]	ENST00000532559[chr11;67056888;67056888;+]
24295	chr16	88619695	88620386	17	692	166.853	0.367211	0.850932	0.483721	hyper	ENST00000564341[chr16;88624042;+]	3655	ENSG00000158545	ZC3H18	zinc finger CCCH-type containing 18 [Source:HGNC Symbol;Acc:HGNC:25091]	ENST00000564341[chr16;88624042;88624042;+]	ENST00000564161[chr16;88608516;88608516;+]
14743	chr12	109967317	109968580	18	1264	166.611	0.381699	0.90716	0.525462	hyper	ENST00000547694[chr12;109959958;-]	7358	ENSG00000139436	GIT2	GIT ArfGAP 2 [Source:HGNC Symbol;Acc:HGNC:4273]	ENST00000547694[chr12;109959958;109959958;-]	ENST00000551721[chr12;109983180;109983180;-]
81367	chr5	181273394	181273685	27	292	-166.423	-0.276727	0.328985	0.605712	hypo	ENST00000412295[chr5;181281374;+]	7688	ENSG00000248103	AC008443.2	novel transcript	ENST00000412295[chr5;181281374;181281374;+]	ENST00000433265[chr5;181263633;181263633;+]
32878	chr2	109513904	109514841	21	938	166.22	0.527341	0.914047	0.386706	hyper	ENST00000417974[chr2;109552535;+]	37693	ENSG00000237916	AC011753.4	ribosomal protein L37 (RPL37) pseudogene	ENST00000417974[chr2;109552535;109552535;+]	ENST00000483047[chr2;109567853;109567853;-]
82437	chr7	1824643	1825165	20	523	-165.948	-0.355866	0.131429	0.487295	hypo	ENST00000496548[chr7;1829664;-]	4498	ENSG00000002822	MAD1L1	mitotic arrest deficient 1 like 1 [Source:HGNC Symbol;Acc:HGNC:6762]	ENST00000477172[chr7;1817499;1817499;-]	ENST00000496548[chr7;1829664;1829664;-]
36699	chr20	32334312	32334878	11	567	165.851	0.611424	0.842995	0.231571	hyper	ENST00000612444[chr20;32355052;+]	20173	ENSG00000277692	AL121583.1	novel transcript	ENST00000612444[chr20;32355052;32355052;+]	ENST00000375712[chr20;32277663;32277663;+]
73562	chr16	68370770	68371198	24	429	-165.816	-0.391693	0.290925	0.682618	hypo	ENST00000563455[chr16;68371009;-]	0	ENSG00000103056	SMPD3	sphingomyelin phosphodiesterase 3 [Source:HGNC Symbol;Acc:HGNC:14240]	ENST00000624251[chr16;68370262;68370262;-]	ENST00000568373[chr16;68372258;68372258;-]
73935	chr17	19024047	19024485	19	439	-165.804	-0.295983	0.254793	0.550775	hypo	ENST00000625108[chr17;19030856;+]	6370	ENSG00000279825	AC003957.1	novel transcript	ENST00000625108[chr17;19030856;19030856;+]	ENST00000584658[chr17;19017640;19017640;+]
28466	chr19	2537472	2538330	17	859	165.727	0.41809	0.873725	0.455635	hyper	ENST00000590044[chr19;2538111;+]	0	ENSG00000105694	ELOCP28	elongin C pseudogene 28 [Source:HGNC Symbol;Acc:HGNC:49169]	ENST00000517153[chr19;2503141;2503141;-]	ENST00000584223[chr19;2595291;2595291;-]
29505	chr19	38726485	38727081	24	597	165.473	0.331121	0.926945	0.595824	hyper	ENST00000497637[chr19;38727855;+]	773	ENSG00000130402	ACTN4	actinin alpha 4 [Source:HGNC Symbol;Acc:HGNC:166]	ENST00000497637[chr19;38727855;38727855;+]	ENST00000440400[chr19;38724156;38724156;+]
24528	chr17	7013504	7014074	17	571	165.23	0.465553	0.621898	0.156345	hyper	ENST00000547302[chr17;7013732;+]	0	ENSG00000161939	RNASEK-C17orf49	RNASEK-C17orf49 readthrough [Source:HGNC Symbol;Acc:HGNC:44419]	ENST00000546495[chr17;7014494;7014494;+]	ENST00000552321[chr17;7013230;7013230;+]
53150	chr6	11785486	11786464	18	979	165.205	0.480317	0.778746	0.298429	hyper	ENST00000506810[chr6;11779628;-]	5857	ENSG00000111863	ADTRP	androgen dependent TFPI regulating protein [Source:HGNC Symbol;Acc:HGNC:21214]	ENST00000506810[chr6;11779628;11779628;-]	ENST00000379415[chr6;11807046;11807046;-]
13381	chr12	49749355	49750303	21	949	165.074	0.321747	0.698984	0.377237	hyper	ENST00000552370[chr12;49750619;+]	315	ENSG00000139644	TMBIM6	transmembrane BAX inhibitor motif containing 6 [Source:HGNC Symbol;Acc:HGNC:11723]	ENST00000552370[chr12;49750619;49750619;+]	ENST00000549130[chr12;49743416;49743416;+]
55519	chr6	130260409	130261424	25	1016	165.052	0.46739	0.844287	0.376897	hyper	ENST00000529119[chr6;130286245;-]	24820	ENSG00000164483	SAMD3	sterile alpha motif domain containing 3 [Source:HGNC Symbol;Acc:HGNC:21574]	ENST00000439090[chr6;130222954;130222954;-]	ENST00000529119[chr6;130286245;130286245;-]
68107	chr1	167460574	167461326	23	753	-165.019	-0.485633	0.306258	0.791891	hypo	ENST00000610044[chr1;167459891;-]	682	ENSG00000273160	AL359962.2	novel transcript	ENST00000610044[chr1;167459891;167459891;-]	ENST00000483825[chr1;167518529;167518529;-]
77397	chr20	32189632	32190001	23	370	-164.995	-0.273286	0.211328	0.484614	hypo	ENST00000565928[chr20;32190360;-]	358	ENSG00000235217	TSPY26P	testis specific protein Y-linked 26, pseudogene [Source:HGNC Symbol;Acc:HGNC:16256]	ENST00000375749[chr20;32207879;32207879;+]	ENST00000565928[chr20;32190360;32190360;-]
79263	chr3	183161734	183162353	20	620	-164.498	-0.292643	0.177469	0.470112	hypo	ENST00000466939[chr3;183162015;-]	0	ENSG00000078081	LAMP3	lysosomal associated membrane protein 3 [Source:HGNC Symbol;Acc:HGNC:14582]	ENST00000492597[chr3;183116075;183116075;-]	ENST00000470251[chr3;183162882;183162882;-]
55102	chr6	106125677	106126516	17	840	164.098	0.401196	0.859263	0.458067	hyper	ENST00000602426[chr6;106100139;+]	25537	ENSG00000269919	AL022067.1	novel transcript, sense intronic to PRDM1	ENST00000620349[chr6;106271633;106271633;+]	ENST00000602426[chr6;106100139;106100139;+]
79315	chr3	188152833	188153404	21	572	-163.943	-0.357196	0.405351	0.762547	hypo	ENST00000448637[chr3;188153283;+]	0	ENSG00000145012	LPP	LIM domain containing preferred translocation partner in lipoma [Source:HGNC Symbol;Acc:HGNC:6679]	ENST00000416784[chr3;188153871;188153871;+]	ENST00000605573[chr3;188154057;188154057;-]
51587	chr5	132663137	132663883	18	747	163.901	0.445051	0.738275	0.293224	hyper	ENST00000435042[chr5;132664272;-]	388	ENSG00000223442	TH2LCRR	T helper type 2 locus control region associated RNA [Source:HGNC Symbol;Acc:HGNC:40495]	ENST00000458509[chr5;132656154;132656154;-]	ENST00000435042[chr5;132664272;132664272;-]
20660	chr15	43827529	43828440	17	912	163.882	0.421175	0.583967	0.162792	hyper	ENST00000452115[chr15;43826987;+]	541	ENSG00000092470	WDR76	WD repeat domain 76 [Source:HGNC Symbol;Acc:HGNC:25773]	ENST00000267812[chr15;43824802;43824802;-]	ENST00000452115[chr15;43826987;43826987;+]
77894	chr21	44851227	44852049	19	823	-163.882	-0.356967	0.411227	0.768193	hypo	ENST00000397886[chr21;44861933;-]	9883	ENSG00000183255	PTTG1IP	PTTG1 interacting protein [Source:HGNC Symbol;Acc:HGNC:13524]	ENST00000479153[chr21;44818779;44818779;-]	ENST00000397886[chr21;44861933;44861933;-]
68571	chr1	230068732	230069526	19	795	-163.813	-0.319892	0.191965	0.511858	hypo	ENST00000488903[chr1;230067258;+]	1473	ENSG00000143641	GALNT2	polypeptide N-acetylgalactosaminyltransferase 2 [Source:HGNC Symbol;Acc:HGNC:4124]	ENST00000435973[chr1;229885752;229885752;-]	ENST00000488903[chr1;230067258;230067258;+]
61586	chr8	66923618	66924507	18	890	163.68	0.470251	0.662849	0.192598	hyper	ENST00000521399[chr8;66925541;-]	1033	ENSG00000245910	SNHG6	small nucleolar RNA host gene 6 [Source:HGNC Symbol;Acc:HGNC:32965]	ENST00000364849[chr8;66922555;66922555;-]	ENST00000521399[chr8;66925541;66925541;-]
77441	chr20	36967621	36968846	25	1226	-163.64	-0.289791	0.563846	0.853637	hypo	ENST00000646673[chr20;36951901;-]	15719	ENSG00000101347	SAMHD1	SAM and HD domain containing deoxynucleoside triphosphate triphosphohydrolase 1 [Source:HGNC Symbol;Acc:HGNC:15925]	ENST00000646673[chr20;36951901;36951901;-]	ENST00000411933[chr20;37021984;37021984;-]
74211	chr17	47742511	47743173	23	663	-163.544	-0.295232	0.338332	0.633564	hypo	ENST00000581328[chr17;47733424;+]	9086	ENSG00000073861	TBX21	T-box 21 [Source:HGNC Symbol;Acc:HGNC:11599]	ENST00000578482[chr17;47682683;47682683;-]	ENST00000581328[chr17;47733424;47733424;+]
69983	chr11	67286039	67286898	22	860	-163.525	-0.326969	0.293665	0.620634	hypo	ENST00000447274[chr11;67288546;+]	1647	ENSG00000172932	ANKRD13D	ankyrin repeat domain 13D [Source:HGNC Symbol;Acc:HGNC:27880]	ENST00000447274[chr11;67288546;67288546;+]	ENST00000524899[chr11;67284270;67284270;+]
66997	chr1	19687855	19688317	15	463	-163.123	-0.387538	0.253336	0.640874	hypo	ENST00000494342[chr1;19701210;-]	12892	ENSG00000162542	TMCO4	transmembrane and coiled-coil domains 4 [Source:HGNC Symbol;Acc:HGNC:27393]	ENST00000416470[chr1;19596832;19596832;-]	ENST00000494342[chr1;19701210;19701210;-]
53816	chr6	37110012	37111084	18	1073	163.006	0.418659	0.897224	0.478565	hyper	ENST00000424565[chr6;37091313;+]	18698	ENSG00000216412	RPL12P2	ribosomal protein L12 pseudogene 2 [Source:HGNC Symbol;Acc:HGNC:16070]	ENST00000373509[chr6;37170202;37170202;+]	ENST00000424565[chr6;37091313;37091313;+]
83979	chr8	101494323	101494932	25	610	-162.989	-0.300828	0.115872	0.4167	hypo	ENST00000395927[chr8;101492757;+]	1565	ENSG00000083307	GRHL2	grainyhead like transcription factor 2 [Source:HGNC Symbol;Acc:HGNC:2799]	ENST00000520268[chr8;101492499;101492499;-]	ENST00000395927[chr8;101492757;101492757;+]
37358	chr20	62159822	62160111	12	290	162.958	0.542319	0.90692	0.3646	hyper	ENST00000370848[chr20;62161417;+]	1305	ENSG00000184402	SS18L1	SS18L1, nBAF chromatin remodeling complex subunit [Source:HGNC Symbol;Acc:HGNC:15592]	ENST00000370848[chr20;62161417;62161417;+]	ENST00000450482[chr20;62143794;62143794;+]
34409	chr2	173358516	173360044	22	1529	162.916	0.442127	0.886438	0.444311	hyper	ENST00000468359[chr2;173358506;+]	9	ENSG00000144354	CDCA7	cell division cycle associated 7 [Source:HGNC Symbol;Acc:HGNC:14628]	ENST00000437243[chr2;173356208;173356208;-]	ENST00000468359[chr2;173358506;173358506;+]
66939	chr1	12595577	12596078	20	502	-162.867	-0.302801	0.131342	0.434143	hypo	ENST00000430996[chr1;12596308;-]	229	ENSG00000162496	DHRS3	dehydrogenase/reductase 3 [Source:HGNC Symbol;Acc:HGNC:17693]	ENST00000622213[chr1;12579023;12579023;-]	ENST00000430996[chr1;12596308;12596308;-]
73712	chr16	87700902	87701471	20	570	-162.808	-0.397041	0.382475	0.779516	hypo	ENST00000568346[chr16;87701724;-]	252	ENSG00000104731	KLHDC4	kelch domain containing 4 [Source:HGNC Symbol;Acc:HGNC:25272]	ENST00000568444[chr16;87699415;87699415;-]	ENST00000568346[chr16;87701724;87701724;-]
82443	chr7	2084408	2085127	24	720	-162.685	-0.306678	0.307496	0.614175	hypo	ENST00000483165[chr7;2089251;-]	4123	ENSG00000002822	MAD1L1	mitotic arrest deficient 1 like 1 [Source:HGNC Symbol;Acc:HGNC:6762]	ENST00000438959[chr7;2080013;2080013;-]	ENST00000483165[chr7;2089251;2089251;-]
21938	chr15	90869671	90870942	20	1272	162.663	0.438012	0.539234	0.101222	hyper	ENST00000610579[chr15;90871538;+]	595	ENSG00000140564	FURIN	furin, paired basic amino acid cleaving enzyme [Source:HGNC Symbol;Acc:HGNC:8568]	ENST00000610579[chr15;90871538;90871538;+]	ENST00000268171[chr15;90868591;90868591;+]
29555	chr19	40752034	40752468	21	435	162.634	0.433442	0.643917	0.210475	hyper	ENST00000596809[chr19;40751553;-]	480	ENSG00000188493	C19orf54	chromosome 19 open reading frame 54 [Source:HGNC Symbol;Acc:HGNC:24758]	ENST00000596809[chr19;40751553;40751553;-]	ENST00000600456[chr19;40751297;40751297;+]
72879	chr15	70534544	70535820	22	1277	-162.121	-0.2919	0.115841	0.407741	hypo	ENST00000559752[chr15;70505928;-]	28615	ENSG00000259473	LINC02205	long intergenic non-protein coding RNA 2205 [Source:HGNC Symbol;Acc:HGNC:53071]	ENST00000559752[chr15;70505928;70505928;-]	ENST00000630447[chr15;70586606;70586606;-]
84772	chr9	124258809	124260149	25	1341	-162.121	-0.333195	0.393609	0.726804	hypo	ENST00000454453[chr9;124258260;+]	548	ENSG00000119408	NEK6	NIMA related kinase 6 [Source:HGNC Symbol;Acc:HGNC:7749]	ENST00000373596[chr9;124261472;124261472;+]	ENST00000454453[chr9;124258260;124258260;+]
22585	chr16	11099419	11100369	16	951	162.098	0.426118	0.911765	0.485648	hyper	ENST00000428742[chr16;11123742;+]	23372	ENSG00000038532	CLEC16A	C-type lectin domain containing 16A [Source:HGNC Symbol;Acc:HGNC:29013]	ENST00000428742[chr16;11123742;11123742;+]	ENST00000615581[chr16;11056555;11056555;+]
30267	chr2	3222673	3223859	25	1187	162.03	0.329193	0.558382	0.229189	hyper	ENST00000470625[chr2;3214452;-]	8220	ENSG00000032389	EIPR1	EARP complex and GARP complex interacting protein 1 [Source:HGNC Symbol;Acc:HGNC:12383]	ENST00000470625[chr2;3214452;3214452;-]	ENST00000482570[chr2;3257559;3257559;-]
51845	chr5	143206146	143207251	26	1106	161.988	0.298836	0.935631	0.636795	hyper	ENST00000425417[chr5;143207199;+]	0	ENSG00000145819	ARHGAP26	Rho GTPase activating protein 26 [Source:HGNC Symbol;Acc:HGNC:17073]	ENST00000478287[chr5;143332604;143332604;+]	ENST00000433186[chr5;143192499;143192499;+]
84209	chr9	1046623	1047220	26	598	-161.912	-0.346617	0.1507	0.497317	hypo	ENST00000625222[chr9;1045624;+]	998	ENSG00000281769	LINC01230	long intergenic non-protein coding RNA 1230 [Source:HGNC Symbol;Acc:HGNC:49686]	ENST00000635183[chr9;1049857;1049857;+]	ENST00000625222[chr9;1045624;1045624;+]
28711	chr19	10259840	10260648	23	809	161.872	0.369855	0.895297	0.525442	hyper	ENST00000587088[chr19;10260045;-]	0	ENSG00000267105	AC011511.3	novel transcript, antisense to MRPL4	ENST00000264832[chr19;10270834;10270834;+]	ENST00000590702[chr19;10254619;10254619;+]
74188	chr17	45143664	45144071	17	408	-161.867	-0.406469	0.138148	0.544617	hypo	ENST00000612013[chr17;45148470;-]	4398	ENSG00000276728	AC142472.1	novel transcript	ENST00000332499[chr17;45148501;45148501;+]	ENST00000612013[chr17;45148470;45148470;-]
21266	chr15	67090809	67091605	15	797	161.862	0.536254	0.820056	0.283802	hyper	ENST00000559092[chr15;67098581;+]	6975	ENSG00000166949	SMAD3	SMAD family member 3 [Source:HGNC Symbol;Acc:HGNC:6769]	ENST00000559092[chr15;67098581;67098581;+]	ENST00000559937[chr15;67077985;67077985;+]
12842	chr12	22409563	22410331	20	769	161.812	0.404185	0.913536	0.509351	hyper	ENST00000536786[chr12;22398075;-]	11487	ENSG00000256714	AC087318.1	novel transcript	ENST00000536786[chr12;22398075;22398075;-]	ENST00000536558[chr12;22437041;22437041;-]
60880	chr8	29348101	29348377	20	277	161.8	0.361847	0.390026	0.0281799	hyper	ENST00000240101[chr8;29348805;-]	427	ENSG00000120875	DUSP4	dual specificity phosphatase 4 [Source:HGNC Symbol;Acc:HGNC:3070]	ENST00000522355[chr8;29263124;29263124;-]	ENST00000240101[chr8;29348805;29348805;-]
29898	chr19	51395104	51395935	18	832	161.516	0.395837	0.840125	0.444287	hyper	ENST00000600765[chr19;51394487;+]	616	ENSG00000268889	AC008750.7	novel transcript	ENST00000574814[chr19;51390574;51390574;-]	ENST00000600765[chr19;51394487;51394487;+]
82447	chr7	2112911	2113332	22	422	-161.491	-0.498768	0.205706	0.704474	hypo	ENST00000444373[chr7;2109601;-]	3309	ENSG00000002822	MAD1L1	mitotic arrest deficient 1 like 1 [Source:HGNC Symbol;Acc:HGNC:6762]	ENST00000444373[chr7;2109601;2109601;-]	ENST00000491858[chr7;2175385;2175385;-]
75473	chr19	46014941	46015295	27	355	-161.434	-0.286524	0.207288	0.493812	hypo	ENST00000601763[chr19;46018378;+]	3082	ENSG00000104983	CCDC61	coiled-coil domain containing 61 [Source:HGNC Symbol;Acc:HGNC:33629]	ENST00000601763[chr19;46018378;46018378;+]	ENST00000008938[chr19;46023065;46023065;-]
20011	chr14	105069823	105070691	23	869	161.284	0.347142	0.810336	0.463193	hyper	ENST00000392585[chr14;105065445;-]	4377	ENSG00000183484	GPR132	G protein-coupled receptor 132 [Source:HGNC Symbol;Acc:HGNC:17482]	ENST00000392585[chr14;105065445;105065445;-]	ENST00000623005[chr14;105110807;105110807;-]
76379	chr2	111366184	111366541	11	358	-161.275	-0.617255	0.0259541	0.643209	hypo	ENST00000451884[chr2;111365714;-]	469	ENSG00000172965	MIR4435-2HG	MIR4435-2 host gene [Source:HGNC Symbol;Acc:HGNC:35163]	ENST00000451884[chr2;111365714;111365714;-]	ENST00000609902[chr2;111367525;111367525;-]
70465	chr12	663226	664080	22	855	-161.151	-0.349742	0.378326	0.728068	hypo	ENST00000305108[chr12;663779;-]	0	ENSG00000171840	NINJ2	ninjurin 2 [Source:HGNC Symbol;Acc:HGNC:7825]	ENST00000537416[chr12;643685;643685;-]	ENST00000541881[chr12;684127;684127;-]
77740	chr21	31181980	31182781	22	802	-161.025	-0.54345	0.109301	0.652751	hypo	ENST00000636887[chr21;31160909;-]	21070	ENSG00000156299	TIAM1	T cell lymphoma invasion and metastasis 1 [Source:HGNC Symbol;Acc:HGNC:11805]	ENST00000636887[chr21;31160909;31160909;-]	ENST00000455508[chr21;31344279;31344279;-]
78401	chr3	23807113	23807666	19	554	-160.953	-0.425858	0.165948	0.591806	hypo	ENST00000442670[chr3;23807088;+]	24	ENSG00000170142	UBE2E1	ubiquitin conjugating enzyme E2 E1 [Source:HGNC Symbol;Acc:HGNC:12477]	ENST00000426702[chr3;23806905;23806905;-]	ENST00000442670[chr3;23807088;23807088;+]
75047	chr19	5837992	5838749	22	758	-160.737	-0.260012	0.298508	0.55852	hypo	ENST00000526499[chr19;5838730;-]	0	ENSG00000156413	FUT6	fucosyltransferase 6 [Source:HGNC Symbol;Acc:HGNC:4017]	ENST00000531085[chr19;5835077;5835077;-]	ENST00000527106[chr19;5838760;5838760;-]
72387	chr14	97411445	97412319	23	875	-160.574	-0.359874	0.380602	0.740476	hypo	ENST00000554862[chr14;97458815;+]	46495	ENSG00000246084	LINC02325	long intergenic non-protein coding RNA 2325 [Source:HGNC Symbol;Acc:HGNC:53245]	ENST00000554862[chr14;97458815;97458815;+]	ENST00000554445[chr14;97154856;97154856;+]
79948	chr4	108080844	108081642	28	799	-160.266	-0.277166	0.435749	0.712915	hypo	ENST00000505379[chr4;108083413;-]	1770	ENSG00000138795	LEF1	lymphoid enhancer binding factor 1 [Source:HGNC Symbol;Acc:HGNC:6551]	ENST00000505328[chr4;108078405;108078405;-]	ENST00000505379[chr4;108083413;108083413;-]
529	chr1	15415678	15416751	22	1074	160.181	0.343078	0.681235	0.338158	hyper	ENST00000445566[chr1;15410264;+]	5413	ENSG00000142634	EFHD2	EF-hand domain family member D2 [Source:HGNC Symbol;Acc:HGNC:28670]	ENST00000427824[chr1;15409433;15409433;-]	ENST00000445566[chr1;15410264;15410264;+]
6484	chr10	6171556	6172535	24	980	160.057	0.355661	0.73451	0.378848	hyper	ENST00000639949[chr10;6163832;+]	7723	ENSG00000170525	PFKFB3	6-phosphofructo-2-kinase/fructose-2,6-biphosphatase 3 [Source:HGNC Symbol;Acc:HGNC:8874]	ENST00000636544[chr10;6152262;6152262;-]	ENST00000639949[chr10;6163832;6163832;+]
80708	chr5	75051038	75051871	11	834	-159.887	-0.647608	0.202384	0.849992	hypo	ENST00000503568[chr5;75052643;-]	771	ENSG00000250889	LINC01336	long intergenic non-protein coding RNA 1336 [Source:HGNC Symbol;Acc:HGNC:50543]	ENST00000322348[chr5;75030899;75030899;-]	ENST00000503568[chr5;75052643;75052643;-]
52797	chr6	467640	468320	22	681	159.877	0.358691	0.899809	0.541118	hyper	ENST00000430842[chr6;524170;+]	55849	ENSG00000230433	AL031770.1	novel transcript	ENST00000430842[chr6;524170;524170;+]	ENST00000469834[chr6;393278;393278;+]
67917	chr1	149646424	149646780	23	357	-159.729	-0.310108	0.0799805	0.390088	hypo	ENST00000610297[chr1;149646749;+]	0	ENSG00000277147	LINC00869	long intergenic non-protein coding RNA 869 [Source:HGNC Symbol;Acc:HGNC:29050]	ENST00000643247[chr1;149655730;149655730;+]	ENST00000384101[chr1;149636765;149636765;+]
65582	chr9	133115491	133115990	19	500	159.719	0.450623	0.754887	0.304264	hyper	ENST00000493438[chr9;133121156;-]	5165	ENSG00000160271	RALGDS	ral guanine nucleotide dissociation stimulator [Source:HGNC Symbol;Acc:HGNC:9842]	ENST00000469972[chr9;133108838;133108838;-]	ENST00000493438[chr9;133121156;133121156;-]
82055	chr6	111972814	111973741	17	928	-159.704	-0.34153	0.316581	0.658111	hypo	ENST00000449069[chr6;111901851;-]	70962	ENSG00000227012	LINC02527	long intergenic non-protein coding RNA 2527 [Source:HGNC Symbol;Acc:HGNC:53553]	ENST00000449069[chr6;111901851;111901851;-]	ENST00000603651[chr6;112075151;112075151;-]
19547	chr14	91226485	91227747	19	1263	159.693	0.396625	0.604988	0.208362	hyper	ENST00000523576[chr14;91215856;+]	10628	ENSG00000133943	DGLUCY	D-glutamate cyclase [Source:HGNC Symbol;Acc:HGNC:20498]	ENST00000553725[chr14;91242758;91242758;+]	ENST00000523576[chr14;91215856;91215856;+]
70249	chr11	117977626	117978220	23	595	-159.546	-0.438206	0.233379	0.671585	hypo	ENST00000227752[chr11;117986347;+]	8126	ENSG00000110324	IL10RA	interleukin 10 receptor subunit alpha [Source:HGNC Symbol;Acc:HGNC:5964]	ENST00000227752[chr11;117986347;117986347;+]	ENST00000527329[chr11;118086793;118086793;-]
64821	chr9	98169082	98169822	17	741	159.427	0.456035	0.889029	0.432994	hyper	ENST00000343933[chr9;98172884;-]	3061	ENSG00000106789	CORO2A	coronin 2A [Source:HGNC Symbol;Acc:HGNC:2255]	ENST00000475147[chr9;98119212;98119212;-]	ENST00000343933[chr9;98172884;98172884;-]
29	chr1	1417391	1418352	24	962	159.415	0.308185	0.923222	0.615036	hyper	ENST00000428932[chr1;1420244;+]	1891	ENSG00000225905	AL391244.2	novel transcript	ENST00000428932[chr1;1420244;1420244;+]	ENST00000454272[chr1;1421091;1421091;-]
67133	chr1	25774267	25775535	27	1269	-159.174	-0.314193	0.117565	0.431758	hypo	ENST00000475314[chr1;25777588;+]	2052	ENSG00000117643	MAN1C1	mannosidase alpha class 1C member 1 [Source:HGNC Symbol;Acc:HGNC:19080]	ENST00000475314[chr1;25777588;25777588;+]	ENST00000496532[chr1;25772068;25772068;+]
69120	chr10	61867277	61868026	25	750	-159.16	-0.408335	0.156122	0.564457	hypo	ENST00000279873[chr10;61901299;+]	33272	ENSG00000150347	ARID5B	AT-rich interaction domain 5B [Source:HGNC Symbol;Acc:HGNC:17362]	ENST00000279873[chr10;61901299;61901299;+]	ENST00000389639[chr10;61662996;61662996;+]
84292	chr9	20619435	20620186	17	752	-158.977	-0.411462	0.237069	0.648531	hypo	ENST00000630269[chr9;20621873;-]	1686	ENSG00000171843	MLLT3	MLLT3, super elongation complex subunit [Source:HGNC Symbol;Acc:HGNC:7136]	ENST00000380249[chr9;20658308;20658308;+]	ENST00000630269[chr9;20621873;20621873;-]
71885	chr13	112725504	112726551	27	1048	-158.7	-0.271809	0.162305	0.434114	hypo	ENST00000466946[chr13;112703286;+]	22217	ENSG00000068650	ATP11A	ATPase phospholipid transporting 11A [Source:HGNC Symbol;Acc:HGNC:13552]	ENST00000612143[chr13;112689815;112689815;-]	ENST00000466946[chr13;112703286;112703286;+]
78319	chr3	11581909	11582818	17	910	-158.639	-0.378823	0.314429	0.693251	hypo	ENST00000451674[chr3;11582391;-]	0	ENSG00000144560	VGLL4	vestigial like family member 4 [Source:HGNC Symbol;Acc:HGNC:28966]	ENST00000424529[chr3;11568924;11568924;-]	ENST00000413604[chr3;11604581;11604581;-]
6289	chr10	484495	485212	39	718	158.636	0.38314	0.59375	0.21061	hyper	ENST00000381496[chr10;486558;-]	1345	ENSG00000151240	DIP2C	disco interacting protein 2 homolog C [Source:HGNC Symbol;Acc:HGNC:29150]	ENST00000470784[chr10;430504;430504;-]	ENST00000381496[chr10;486558;486558;-]
49949	chr5	41869192	41869593	20	402	158.535	0.318188	0.490385	0.172197	hyper	ENST00000508458[chr5;41870029;+]	435	ENSG00000248668	OXCT1-AS1	OXCT1 antisense RNA 1 [Source:HGNC Symbol;Acc:HGNC:40423]	ENST00000508458[chr5;41870029;41870029;+]	ENST00000196371[chr5;41870519;41870519;-]
73651	chr16	84544290	84544952	19	663	-158.48	-0.436784	0.292345	0.729129	hypo	ENST00000565079[chr16;84554033;-]	9080	ENSG00000140950	TLDC1	TBC/LysM-associated domain containing 1 [Source:HGNC Symbol;Acc:HGNC:29325]	ENST00000343629[chr16;84504758;84504758;-]	ENST00000565079[chr16;84554033;84554033;-]
74064	chr17	36728508	36728929	23	422	-158.445	-0.284749	0.229327	0.514076	hypo	ENST00000610398[chr17;36722582;+]	5925	ENSG00000275613	AC243830.1	novel transcript	ENST00000612648[chr17;36575325;36575325;-]	ENST00000610398[chr17;36722582;36722582;+]
9533	chr11	12149494	12150995	24	1502	158.05	0.323964	0.760185	0.436221	hyper	ENST00000524685[chr11;12161442;+]	10446	ENSG00000133816	MICAL2	microtubule associated monooxygenase, calponin and LIM domain containing 2 [Source:HGNC Symbol;Acc:HGNC:24693]	ENST00000524685[chr11;12161442;12161442;+]	ENST00000342902[chr11;12138389;12138389;+]
15910	chr13	33679199	33679634	11	436	157.977	0.584335	0.768931	0.184595	hyper	ENST00000454681[chr13;33676768;-]	2430	ENSG00000230490	AL139383.1	novel transcript	ENST00000454681[chr13;33676768;33676768;-]	ENST00000452207[chr13;33657435;33657435;+]
71306	chr12	124391587	124392172	26	586	-157.715	-0.297817	0.313588	0.611405	hypo	ENST00000448614[chr12;124388824;-]	2762	ENSG00000196498	NCOR2	nuclear receptor corepressor 2 [Source:HGNC Symbol;Acc:HGNC:7673]	ENST00000448614[chr12;124388824;124388824;-]	ENST00000545095[chr12;124383380;124383380;+]
76306	chr2	101696516	101696937	18	422	-157.712	-0.423844	0.136336	0.56018	hypo	ENST00000427603[chr2;101696849;+]	0	ENSG00000071054	MAP4K4	mitogen-activated protein kinase kinase kinase kinase 4 [Source:HGNC Symbol;Acc:HGNC:6866]	ENST00000350198[chr2;101697702;101697702;+]	ENST00000427042[chr2;101479389;101479389;+]
24474	chr17	4696144	4697001	15	858	157.706	0.443801	0.820126	0.376325	hyper	ENST00000570387[chr17;4691825;-]	4318	ENSG00000141456	PELP1	proline, glutamate and leucine rich protein 1 [Source:HGNC Symbol;Acc:HGNC:30134]	ENST00000570387[chr17;4691825;4691825;-]	ENST00000570571[chr17;4704040;4704040;-]
84948	chr9	137271299	137271741	19	443	-157.683	-0.345343	0.17726	0.522604	hypo	ENST00000357503[chr9;137277748;+]	6006	ENSG00000198113	TOR4A	torsin family 4 member A [Source:HGNC Symbol;Acc:HGNC:25981]	ENST00000357503[chr9;137277748;137277748;+]	ENST00000634710[chr9;137255365;137255365;+]
72337	chr14	92568446	92569508	19	1063	-157.572	-0.318769	0.441207	0.759976	hypo	ENST00000418924[chr14;92576233;+]	6724	ENSG00000100599	RIN3	Ras and Rab interactor 3 [Source:HGNC Symbol;Acc:HGNC:18751]	ENST00000418924[chr14;92576233;92576233;+]	ENST00000556385[chr14;92555839;92555839;+]
60482	chr8	11860419	11861725	20	1307	157.565	0.355186	0.766559	0.411373	hyper	ENST00000527243[chr8;11862468;-]	742	ENSG00000164733	CTSB	cathepsin B [Source:HGNC Symbol;Acc:HGNC:2527]	ENST00000524654[chr8;11854925;11854925;-]	ENST00000527243[chr8;11862468;11862468;-]
84308	chr9	22006043	22006793	26	751	-157.381	-0.307643	0.108551	0.416194	hypo	ENST00000579591[chr9;22006271;-]	0	ENSG00000147883	CDKN2B	cyclin dependent kinase inhibitor 2B [Source:HGNC Symbol;Acc:HGNC:1788]	ENST00000399822[chr9;22012154;22012154;+]	ENST00000380142[chr9;22009272;22009272;-]
75903	chr2	42793317	42794161	22	845	-157.342	-0.253534	0.249684	0.503218	hypo	ENST00000406924[chr2;42792593;-]	723	ENSG00000162882	HAAO	3-hydroxyanthranilate 3,4-dioxygenase [Source:HGNC Symbol;Acc:HGNC:4796]	ENST00000406924[chr2;42792593;42792593;-]	ENST00000419363[chr2;42798712;42798712;-]
72532	chr14	105864734	105865921	30	1188	-157.08	-0.267199	0.38964	0.656839	hypo	ENST00000450690[chr14;105865678;-]	0	ENSG00000227335	IGHJ1P	immunoglobulin heavy joining 1P (pseudogene) [Source:HGNC Symbol;Acc:HGNC:5533]	ENST00000463911[chr14;105864635;105864635;-]	ENST00000390567[chr14;105881053;105881053;-]
78145	chr22	39993851	39994441	16	591	-157.027	-0.366573	0.273593	0.640166	hypo	ENST00000333407[chr22;39994948;+]	506	ENSG00000133477	FAM83F	family with sequence similarity 83 member F [Source:HGNC Symbol;Acc:HGNC:25148]	ENST00000333407[chr22;39994948;39994948;+]	ENST00000460449[chr22;39969374;39969374;+]
81713	chr6	42453955	42454523	22	569	-156.896	-0.326038	0.263698	0.589737	hypo	ENST00000541110[chr6;42452051;-]	1903	ENSG00000124496	TRERF1	transcriptional regulating factor 1 [Source:HGNC Symbol;Acc:HGNC:18273]	ENST00000541110[chr6;42452051;42452051;-]	ENST00000230381[chr6;42722574;42722574;-]
546	chr1	15948993	15949963	30	971	156.887	0.315865	0.82111	0.505244	hyper	ENST00000464719[chr1;15947292;-]	1700	ENSG00000116809	ZBTB17	zinc finger and BTB domain containing 17 [Source:HGNC Symbol;Acc:HGNC:12936]	ENST00000464719[chr1;15947292;15947292;-]	ENST00000494020[chr1;15952973;15952973;-]
74455	chr17	77421166	77421934	23	769	-156.877	-0.353463	0.218114	0.571577	hypo	ENST00000591020[chr17;77419801;+]	1364	ENSG00000184640	SEPT9	septin 9 [Source:HGNC Symbol;Acc:HGNC:7323]	ENST00000586521[chr17;77426955;77426955;+]	ENST00000591020[chr17;77419801;77419801;+]
69510	chr10	124670811	124671697	21	887	-156.752	-0.395468	0.47665	0.872119	hypo	ENST00000448422[chr10;124703624;+]	31926	ENSG00000233334	FAM53B-AS1	FAM53B antisense RNA 1 [Source:HGNC Symbol;Acc:HGNC:49499]	ENST00000448422[chr10;124703624;124703624;+]	ENST00000621254[chr10;124623352;124623352;+]
18816	chr14	64422864	64423642	16	779	156.614	0.399673	0.949921	0.550248	hyper	ENST00000553391[chr14;64424214;+]	571	ENSG00000100714	MTHFD1	methylenetetrahydrofolate dehydrogenase, cyclohydrolase and formyltetrahydrofolate synthetase 1 [Source:HGNC Symbol;Acc:HGNC:7432]	ENST00000553391[chr14;64424214;64424214;+]	ENST00000554057[chr14;64419202;64419202;+]
81004	chr5	134116169	134116958	16	790	-156.61	-0.714152	0.0137915	0.727943	hypo	ENST00000520652[chr5;134115955;+]	213	ENSG00000081059	TCF7	transcription factor 7 [Source:HGNC Symbol;Acc:HGNC:11639]	ENST00000519037[chr5;134123617;134123617;+]	ENST00000520652[chr5;134115955;134115955;+]
72157	chr14	68506442	68507307	22	866	-156.577	-0.293371	0.290604	0.583975	hypo	ENST00000555782[chr14;68472032;+]	34409	ENSG00000182185	RAD51B	RAD51 paralog B [Source:HGNC Symbol;Acc:HGNC:9822]	ENST00000556251[chr14;68545561;68545561;+]	ENST00000555782[chr14;68472032;68472032;+]
84961	chr9	137723325	137724076	23	752	-156.564	-0.310124	0.225162	0.535287	hypo	ENST00000638071[chr9;137716926;+]	6398	ENSG00000181090	EHMT1	euchromatic histone lysine methyltransferase 1 [Source:HGNC Symbol;Acc:HGNC:24650]	ENST00000495657[chr9;137738606;137738606;+]	ENST00000638071[chr9;137716926;137716926;+]
28603	chr19	6601026	6602088	25	1063	156.541	0.48477	0.904483	0.419713	hyper	ENST00000597430[chr19;6604103;-]	2014	ENSG00000125726	CD70	CD70 molecule [Source:HGNC Symbol;Acc:HGNC:11937]	ENST00000245903[chr19;6591152;6591152;-]	ENST00000597430[chr19;6604103;6604103;-]
72404	chr14	98136817	98137769	14	953	-156.525	-0.546871	0.059498	0.606369	hypo	ENST00000557072[chr14;98136073;+]	743	ENSG00000258511	LINC02295	long intergenic non-protein coding RNA 2295 [Source:HGNC Symbol;Acc:HGNC:53211]	ENST00000499006[chr14;97978124;97978124;-]	ENST00000557072[chr14;98136073;98136073;+]
70238	chr11	116835142	116835656	22	515	-156.045	-0.250904	0.346985	0.597889	hypo	ENST00000444200[chr11;116836116;+]	459	ENSG00000235910	APOA1-AS	APOA1 antisense RNA [Source:HGNC Symbol;Acc:HGNC:40079]	ENST00000444200[chr11;116836116;116836116;+]	ENST00000375320[chr11;116837586;116837586;-]
73713	chr16	87712943	87713696	23	754	-155.784	-0.306817	0.50513	0.811947	hypo	ENST00000569487[chr16;87710877;-]	2065	ENSG00000104731	KLHDC4	kelch domain containing 4 [Source:HGNC Symbol;Acc:HGNC:25272]	ENST00000569487[chr16;87710877;87710877;-]	ENST00000562913[chr16;87726917;87726917;-]
52776	chr6	148655	149042	13	388	155.685	0.552397	0.746804	0.194407	hyper	ENST00000406017[chr6;145083;-]	3571	ENSG00000217929	CICP18	capicua transcriptional repressor pseudogene 18 [Source:HGNC Symbol;Acc:HGNC:48828]	ENST00000406017[chr6;145083;145083;-]	ENST00000407941[chr6;170631;170631;-]
81957	chr6	100446231	100446753	19	523	-155.592	-0.486003	0.106168	0.592171	hypo	ENST00000262901[chr6;100463677;-]	16923	ENSG00000112246	SIM1	SIM bHLH transcription factor 1 [Source:HGNC Symbol;Acc:HGNC:10882]	ENST00000505753[chr6;100394042;100394042;-]	ENST00000262901[chr6;100463677;100463677;-]
15168	chr12	123812148	123812445	12	298	155.585	0.577482	0.900498	0.323016	hyper	ENST00000497783[chr12;123835438;+]	22992	ENSG00000197653	DNAH10	dynein axonemal heavy chain 10 [Source:HGNC Symbol;Acc:HGNC:2941]	ENST00000497783[chr12;123835438;123835438;+]	ENST00000447853[chr12;123781126;123781126;+]
78450	chr3	33658915	33659731	17	817	-155.432	-0.366362	0.34561	0.711972	hypo	ENST00000498331[chr3;33659602;-]	0	ENSG00000163539	CLASP2	cytoplasmic linker associated protein 2 [Source:HGNC Symbol;Acc:HGNC:17078]	ENST00000487200[chr3;33645503;33645503;-]	ENST00000462878[chr3;33688368;33688368;-]
25916	chr17	59786731	59787898	15	1168	155.425	0.431045	0.499245	0.0681993	hyper	ENST00000590850[chr17;59784812;+]	1918	ENSG00000267637	AC040904.1	novel transcript, sense intronic to VMP1	ENST00000591782[chr17;59837627;59837627;+]	ENST00000590850[chr17;59784812;59784812;+]
36539	chr20	23147190	23148505	20	1316	155.373	0.350232	0.848508	0.498276	hyper	ENST00000623468[chr20;23148085;+]	0	ENSG00000279164	AL118508.3	TEC	ENST00000443744[chr20;23132621;23132621;-]	ENST00000364657[chr20;23160971;23160971;-]
74485	chr17	78343185	78344135	24	951	-155.2	-0.288981	0.115997	0.404978	hypo	ENST00000586583[chr17;78342736;+]	448	ENSG00000267737	AC087645.2	novel transcript	ENST00000592569[chr17;78360452;78360452;+]	ENST00000586583[chr17;78342736;78342736;+]
74637	chr18	13136103	13136689	24	587	-155.155	-0.286228	0.0697005	0.355928	hypo	ENST00000586758[chr18;13140489;-]	3799	ENSG00000267656	AP001357.2	mRNA turnover 4 homolog (S. cerevisiae) (MRTO4) pseudogene	ENST00000590371[chr18;13217497;13217497;+]	ENST00000586758[chr18;13140489;13140489;-]
71260	chr12	122227371	122227943	24	573	-155.011	-0.300172	0.431228	0.7314	hypo	ENST00000475784[chr12;122227533;-]	0	ENSG00000284934	DIABLO	diablo IAP-binding mitochondrial protein [Source:HGNC Symbol;Acc:HGNC:21528]	ENST00000413918[chr12;122226568;122226568;-]	ENST00000541169[chr12;122249970;122249970;-]
77641	chr20	62067069	62067931	21	863	-154.971	-0.259934	0.339021	0.598955	hypo	ENST00000635124[chr20;62066829;+]	239	ENSG00000283078	AL137077.2	novel transcript	ENST00000252996[chr20;62065810;62065810;-]	ENST00000635124[chr20;62066829;62066829;+]
82426	chr7	909972	910470	23	499	-154.857	-0.347548	0.257262	0.604811	hypo	ENST00000478000[chr7;905616;-]	4355	ENSG00000105963	ADAP1	ArfGAP with dual PH domains 1 [Source:HGNC Symbol;Acc:HGNC:16486]	ENST00000478000[chr7;905616;905616;-]	ENST00000437486[chr7;920889;920889;-]
1421	chr1	44776519	44777449	26	931	154.549	0.327979	0.690669	0.36269	hyper	ENST00000464658[chr1;44777225;+]	0	ENSG00000142937	RPS8	ribosomal protein S8 [Source:HGNC Symbol;Acc:HGNC:10441]	ENST00000484599[chr1;44777549;44777549;+]	ENST00000364043[chr1;44776489;44776489;+]
73582	chr16	70418474	70419007	15	534	-154.292	-0.388084	0.313126	0.70121	hypo	ENST00000561708[chr16;70423073;-]	4065	ENSG00000157350	ST3GAL2	ST3 beta-galactoside alpha-2,3-sialyltransferase 2 [Source:HGNC Symbol;Acc:HGNC:10863]	ENST00000393640[chr16;70400638;70400638;-]	ENST00000561708[chr16;70423073;70423073;-]
80291	chr4	184782813	184783346	17	534	-154.206	-0.371734	0.322446	0.694179	hypo	ENST00000505492[chr4;184773873;-]	8939	ENSG00000151726	ACSL1	acyl-CoA synthetase long chain family member 1 [Source:HGNC Symbol;Acc:HGNC:3569]	ENST00000505492[chr4;184773873;184773873;-]	ENST00000512051[chr4;184798891;184798891;-]
73232	chr16	14436267	14437109	19	843	-154.047	-0.313659	0.249077	0.562736	hypo	ENST00000572479[chr16;14418872;-]	17394	ENSG00000263257	AC040173.1	novel transcript	ENST00000572479[chr16;14418872;14418872;-]	ENST00000564882[chr16;14501689;14501689;-]
60878	chr8	29346512	29347192	9	681	154.002	0.712585	0.824812	0.112227	hyper	ENST00000240101[chr8;29348805;-]	1612	ENSG00000120875	DUSP4	dual specificity phosphatase 4 [Source:HGNC Symbol;Acc:HGNC:3070]	ENST00000522355[chr8;29263124;29263124;-]	ENST00000240101[chr8;29348805;29348805;-]
78326	chr3	12286685	12287378	19	694	-153.99	-0.287352	0.414568	0.70192	hypo	ENST00000397010[chr3;12287367;+]	0	ENSG00000132170	PPARG	peroxisome proliferator activated receptor gamma [Source:HGNC Symbol;Acc:HGNC:9236]	ENST00000397029[chr3;12287387;12287387;+]	ENST00000425297[chr3;12161544;12161544;+]
75371	chr19	38841898	38842673	25	776	-153.932	-0.257761	0.158933	0.416694	hypo	ENST00000597731[chr19;38842328;-]	0	ENSG00000104824	HNRNPL	heterogeneous nuclear ribonucleoprotein L [Source:HGNC Symbol;Acc:HGNC:5045]	ENST00000595164[chr19;38841749;38841749;-]	ENST00000600473[chr19;38845499;38845499;-]
73307	chr16	27280944	27281710	17	767	-153.719	-0.371354	0.472233	0.843587	hypo	ENST00000566535[chr16;27286656;+]	4945	ENSG00000245888	FLJ21408	uncharacterized LOC400512 [Source:NCBI gene;Acc:400512]	ENST00000566535[chr16;27286656;27286656;+]	ENST00000499939[chr16;27268868;27268868;+]
83342	chr8	2145068	2146104	21	1037	-153.702	-0.327184	0.12524	0.452424	hypo	ENST00000518513[chr8;2143348;+]	1719	ENSG00000036448	MYOM2	myomesin 2 [Source:HGNC Symbol;Acc:HGNC:7614]	ENST00000521498[chr8;1974637;1974637;-]	ENST00000518513[chr8;2143348;2143348;+]
72483	chr14	102900969	102901521	22	553	-153.492	-0.419169	0.239061	0.658231	hypo	ENST00000299155[chr14;102922655;+]	21133	ENSG00000166126	AMN	amnion associated transmembrane protein [Source:HGNC Symbol;Acc:HGNC:14604]	ENST00000299155[chr14;102922655;102922655;+]	ENST00000559734[chr14;102875686;102875686;+]
79837	chr4	83112540	83113432	20	893	-153.437	-0.368689	0.00709893	0.375788	hypo	ENST00000426923[chr4;83114715;-]	1282	ENSG00000145287	PLAC8	placenta specific 8 [Source:HGNC Symbol;Acc:HGNC:19254]	ENST00000411416[chr4;83109843;83109843;-]	ENST00000426923[chr4;83114715;83114715;-]
52129	chr5	157544032	157545594	24	1563	153.432	0.555666	0.803889	0.248223	hyper	ENST00000518054[chr5;157565963;+]	20368	ENSG00000253519	AC106801.1	novel transcript	ENST00000518054[chr5;157565963;157565963;+]	ENST00000517905[chr5;157575741;157575741;-]
84137	chr8	140273122	140273885	21	764	-152.951	-0.311009	0.344952	0.655961	hypo	ENST00000634178[chr8;140275753;-]	1867	ENSG00000167632	TRAPPC9	trafficking protein particle complex 9 [Source:HGNC Symbol;Acc:HGNC:30832]	ENST00000520532[chr8;140262731;140262731;-]	ENST00000634178[chr8;140275753;140275753;-]
69930	chr11	62401938	62402639	21	702	-152.914	-0.262137	0.278615	0.540752	hypo	ENST00000534397[chr11;62405102;+]	2462	ENSG00000149021	SCGB1A1	secretoglobin family 1A member 1 [Source:HGNC Symbol;Acc:HGNC:12523]	ENST00000534397[chr11;62405102;62405102;+]	ENST00000533970[chr11;62391896;62391896;+]
19875	chr14	101635805	101636633	20	829	152.877	0.475852	0.780089	0.304237	hyper	ENST00000553270[chr14;101632530;-]	3274	ENSG00000258919	AL049836.1	novel transcript	ENST00000553270[chr14;101632530;101632530;-]	ENST00000510508[chr14;101561350;101561350;+]
77754	chr21	31655042	31655483	19	442	-152.679	-0.310356	0.139998	0.450354	hypo	ENST00000449339[chr21;31659500;-]	4016	ENSG00000234509	AP000253.1	novel transcript	ENST00000270142[chr21;31659621;31659621;+]	ENST00000449339[chr21;31659500;31659500;-]
32981	chr2	112647074	112648151	24	1078	152.61	0.337584	0.549725	0.212141	hyper	ENST00000413135[chr2;112647717;+]	0	ENSG00000144136	SLC20A1	solute carrier family 20 member 1 [Source:HGNC Symbol;Acc:HGNC:10946]	ENST00000457336[chr2;112645690;112645690;-]	ENST00000272542[chr2;112645856;112645856;+]
74647	chr18	13437812	13438591	18	780	-152.459	-0.352172	0.158296	0.510468	hypo	ENST00000588672[chr18;13427480;-]	10331	ENSG00000267690	LDLRAD4-AS1	LDLRAD4 antisense RNA 1 [Source:HGNC Symbol;Acc:HGNC:48592]	ENST00000588672[chr18;13427480;13427480;-]	ENST00000585817[chr18;13470823;13470823;-]
25879	chr17	58702056	58702991	18	936	151.886	0.398499	0.922503	0.524004	hyper	ENST00000581221[chr17;58709638;+]	6646	ENSG00000108384	RAD51C	RAD51 paralog C [Source:HGNC Symbol;Acc:HGNC:9820]	ENST00000581221[chr17;58709638;58709638;+]	ENST00000413590[chr17;58695147;58695147;+]
84946	chr9	137030199	137030858	27	660	-151.775	-0.27143	0.110231	0.381662	hypo	ENST00000614293[chr9;137028922;-]	1276	ENSG00000107331	ABCA2	ATP binding cassette subfamily A member 2 [Source:HGNC Symbol;Acc:HGNC:32]	ENST00000614293[chr9;137028922;137028922;-]	ENST00000314412[chr9;137033010;137033010;-]
1040	chr1	31944974	31945394	23	421	151.766	0.277355	0.645283	0.367927	hyper	ENST00000526960[chr1;31944856;-]	117	ENSG00000184007	PTP4A2	protein tyrosine phosphatase type IVA, member 2 [Source:HGNC Symbol;Acc:HGNC:9635]	ENST00000526960[chr1;31944856;31944856;-]	ENST00000447478[chr1;31933019;31933019;+]
26499	chr17	80265207	80265798	17	592	151.726	0.501367	0.673557	0.17219	hyper	ENST00000319921[chr17;80260869;+]	4337	ENSG00000173821	RNF213	ring finger protein 213 [Source:HGNC Symbol;Acc:HGNC:14539]	ENST00000559070[chr17;80287958;80287958;+]	ENST00000319921[chr17;80260869;80260869;+]
60375	chr8	8888921	8890369	21	1449	151.5	0.428693	0.714897	0.286204	hyper	ENST00000276282[chr8;8893645;-]	3275	ENSG00000147324	MFHAS1	malignant fibrous histiocytoma amplified sequence 1 [Source:HGNC Symbol;Acc:HGNC:16982]	ENST00000363843[chr8;8895812;8895812;+]	ENST00000276282[chr8;8893645;8893645;-]
52787	chr6	221787	222431	16	645	151.476	0.553408	0.898603	0.345195	hyper	ENST00000580119[chr6;205484;-]	16302	ENSG00000263667	AL035696.3	uncharacterized LOC285766 [Source:NCBI gene;Acc:285766]	ENST00000580119[chr6;205484;205484;-]	ENST00000381078[chr6;203312;203312;+]
76370	chr2	110858361	110859334	21	974	-151.262	-0.307114	0.0878871	0.395001	hypo	ENST00000433706[chr2;110805318;+]	53042	ENSG00000153093	ACOXL	acyl-CoA oxidase like [Source:HGNC Symbol;Acc:HGNC:25621]	ENST00000443586[chr2;110963623;110963623;+]	ENST00000433706[chr2;110805318;110805318;+]
28237	chr18	76989027	76989630	21	604	151.171	0.411235	0.940784	0.529548	hyper	ENST00000585201[chr18;76990023;-]	392	ENSG00000197971	MBP	myelin basic protein [Source:HGNC Symbol;Acc:HGNC:6925]	ENST00000490319[chr18;76987956;76987956;-]	ENST00000585201[chr18;76990023;76990023;-]
28214	chr18	76364151	76365144	16	994	151.135	0.47636	0.909847	0.433487	hyper	ENST00000543743[chr18;76359565;-]	4585	ENSG00000101493	ZNF516	zinc finger protein 516 [Source:HGNC Symbol;Acc:HGNC:28990]	ENST00000543743[chr18;76359565;76359565;-]	ENST00000542818[chr18;76378913;76378913;-]
68898	chr10	27257397	27258103	21	707	-151.028	-0.338576	0.454159	0.792735	hypo	ENST00000576034[chr10;27258761;+]	657	ENSG00000238021	ARMC4P1	armadillo repeat containing 4 pseudogene 1 [Source:HGNC Symbol;Acc:HGNC:44937]	ENST00000576034[chr10;27258761;27258761;+]	ENST00000575554[chr10;27259455;27259455;-]
6607	chr10	12122174	12122782	12	609	150.789	0.53472	0.805999	0.271278	hyper	ENST00000479283[chr10;12118778;+]	3395	ENSG00000181192	DHTKD1	dehydrogenase E1 and transketolase domain containing 1 [Source:HGNC Symbol;Acc:HGNC:23537]	ENST00000606801[chr10;12116379;12116379;-]	ENST00000479283[chr10;12118778;12118778;+]
21247	chr15	66502666	66503593	26	928	150.698	0.351553	0.838917	0.487364	hyper	ENST00000363753[chr15;66503314;-]	0	ENSG00000200623	SNORD18A	small nucleolar RNA, C/D box 18A [Source:HGNC Symbol;Acc:HGNC:32714]	ENST00000564647[chr15;66502407;66502407;-]	ENST00000561775[chr15;66504827;66504827;-]
66929	chr1	12132675	12133523	21	849	-150.643	-0.260193	0.470332	0.730525	hypo	ENST00000479933[chr1;12125933;+]	6741	ENSG00000120949	TNFRSF8	TNF receptor superfamily member 8 [Source:HGNC Symbol;Acc:HGNC:11923]	ENST00000622420[chr1;12166942;12166942;+]	ENST00000479933[chr1;12125933;12125933;+]
79457	chr4	6907645	6908211	23	567	-150.619	-0.269933	0.409213	0.679146	hypo	ENST00000444368[chr4;6909241;+]	1029	ENSG00000132405	TBC1D14	TBC1 domain family member 14 [Source:HGNC Symbol;Acc:HGNC:29246]	ENST00000444368[chr4;6909241;6909241;+]	ENST00000503069[chr4;6855798;6855798;+]
66804	chr1	2240334	2240893	23	560	-150.473	-0.317969	0.397948	0.715917	hypo	ENST00000478223[chr1;2247995;+]	7101	ENSG00000157933	SKI	SKI proto-oncogene [Source:HGNC Symbol;Acc:HGNC:10896]	ENST00000478223[chr1;2247995;2247995;+]	ENST00000508416[chr1;2232478;2232478;+]
74387	chr17	73592222	73593040	20	819	-150.319	-0.283419	0.220953	0.504372	hypo	ENST00000579100[chr17;73641025;+]	47984	ENSG00000264750	AC032019.1	novel transcript, antisense to SDK2	ENST00000579100[chr17;73641025;73641025;+]	ENST00000392650[chr17;73644089;73644089;-]
78007	chr22	24431739	24432514	18	776	-150.298	-0.364296	0.479425	0.843721	hypo	ENST00000436735[chr22;24432166;+]	0	ENSG00000128271	ADORA2A	adenosine A2a receptor [Source:HGNC Symbol;Acc:HGNC:263]	ENST00000439591[chr22;24432839;24432839;+]	ENST00000496497[chr22;24427626;24427626;+]
71258	chr12	122105350	122105988	13	639	-150.261	-0.498668	0.127015	0.625683	hypo	ENST00000535430[chr12;122127879;+]	21890	ENSG00000175727	MLXIP	MLX interacting protein [Source:HGNC Symbol;Acc:HGNC:17055]	ENST00000535430[chr12;122127879;122127879;+]	ENST00000319080[chr12;122078721;122078721;+]
84104	chr8	130045528	130046501	21	974	-150.194	-0.386147	0.205714	0.591861	hypo	ENST00000363434[chr8;130069652;-]	23150	ENSG00000200304	RNU6-1255P	RNA, U6 small nuclear 1255, pseudogene [Source:HGNC Symbol;Acc:HGNC:48218]	ENST00000523993[chr8;130017129;130017129;-]	ENST00000363434[chr8;130069652;130069652;-]
66934	chr1	12478016	12478742	23	727	-149.881	-0.315862	0.297076	0.612939	hypo	ENST00000645148[chr1;12478548;+]	0	ENSG00000048707	VPS13D	vacuolar protein sorting 13 homolog D [Source:HGNC Symbol;Acc:HGNC:23595]	ENST00000647414[chr1;12497097;12497097;+]	ENST00000543766[chr1;12464939;12464939;+]
83312	chr7	158957515	158957971	25	457	-149.822	-0.345671	0.228275	0.573946	hypo	ENST00000454771[chr7;158934192;+]	23322	ENSG00000126870	WDR60	WD repeat domain 60 [Source:HGNC Symbol;Acc:HGNC:21862]	ENST00000417032[chr7;159006521;159006521;+]	ENST00000454771[chr7;158934192;158934192;+]
74121	chr17	40612787	40613661	19	875	-149.791	-0.413141	0.264737	0.677879	hypo	ENST00000624090[chr17;40598585;-]	14201	ENSG00000279775	AC004585.2	TEC	ENST00000624090[chr17;40598585;40598585;-]	ENST00000643580[chr17;40631761;40631761;-]
77881	chr21	43657403	43657909	25	507	-149.748	-0.359511	0.338595	0.698106	hypo	ENST00000443485[chr21;43659470;-]	1560	ENSG00000160207	HSF2BP	heat shock transcription factor 2 binding protein [Source:HGNC Symbol;Acc:HGNC:5226]	ENST00000340648[chr21;43659547;43659547;+]	ENST00000443485[chr21;43659470;43659470;-]
79405	chr4	2416405	2416783	21	379	-149.734	-0.330125	0.164337	0.494462	hypo	ENST00000503000[chr4;2418609;-]	1825	ENSG00000159733	ZFYVE28	zinc finger FYVE-type containing 28 [Source:HGNC Symbol;Acc:HGNC:29334]	ENST00000635017[chr4;2418973;2418973;+]	ENST00000503000[chr4;2418609;2418609;-]
74511	chr17	80742765	80743722	19	958	-149.508	-0.386595	0.24393	0.630525	hypo	ENST00000575542[chr17;80743286;+]	0	ENSG00000141564	RPTOR	regulatory associated protein of MTOR complex 1 [Source:HGNC Symbol;Acc:HGNC:30287]	ENST00000448339[chr17;80602926;80602926;-]	ENST00000572733[chr17;80708932;80708932;+]
72441	chr14	100147181	100148018	24	838	-149.41	-0.28747	0.210424	0.497894	hypo	ENST00000556258[chr14;100141179;+]	6001	ENSG00000196405	EVL	Enah/Vasp-like [Source:HGNC Symbol;Acc:HGNC:20234]	ENST00000584249[chr14;100109514;100109514;-]	ENST00000556258[chr14;100141179;100141179;+]
74559	chr18	3499588	3500297	16	710	-149.255	-0.297977	0.102555	0.400532	hypo	ENST00000578664[chr18;3467240;+]	32347	ENSG00000266835	GAPLINC	gastric adenocarcinoma associated, positive CD44 regulator, long intergenic non-coding RNA [Source:HGNC Symbol;Acc:HGNC:51308]	ENST00000577490[chr18;3580168;3580168;+]	ENST00000578664[chr18;3467240;3467240;+]
14265	chr12	89375262	89376261	20	1000	149.219	0.330993	0.821852	0.490859	hyper	ENST00000605051[chr12;89371819;+]	3442	ENSG00000271259	AC010201.1	novel transcript	ENST00000279488[chr12;89353271;89353271;-]	ENST00000605051[chr12;89371819;89371819;+]
70325	chr11	122690546	122691212	20	667	-149.108	-0.312036	0.446348	0.758384	hypo	ENST00000526386[chr11;122709261;+]	18048	ENSG00000154127	UBASH3B	ubiquitin associated and SH3 domain containing B [Source:HGNC Symbol;Acc:HGNC:29884]	ENST00000526386[chr11;122709261;122709261;+]	ENST00000525711[chr11;122655724;122655724;+]
69356	chr10	101841274	101841517	19	244	-149.093	-0.32248	0.0915559	0.414036	hypo	ENST00000348850[chr10;101839872;-]	1401	ENSG00000120049	KCNIP2	potassium voltage-gated channel interacting protein 2 [Source:HGNC Symbol;Acc:HGNC:15522]	ENST00000348850[chr10;101839872;101839872;-]	ENST00000353068[chr10;101843568;101843568;-]
75572	chr19	55083373	55083633	24	261	-149	-0.272826	0.320572	0.593399	hypo	ENST00000585347[chr19;55084464;+]	830	ENSG00000131037	EPS8L1	EPS8 like 1 [Source:HGNC Symbol;Acc:HGNC:21295]	ENST00000585347[chr19;55084464;55084464;+]	ENST00000589362[chr19;55081937;55081937;+]
58018	chr7	55517137	55517727	17	591	148.828	0.41454	0.895562	0.481023	hyper	ENST00000453256[chr7;55516077;-]	1059	ENSG00000154978	VOPP1	VOPP1, WBP1/VOPP1 family member [Source:HGNC Symbol;Acc:HGNC:34518]	ENST00000453256[chr7;55516077;55516077;-]	ENST00000417399[chr7;55521866;55521866;-]
11532	chr11	115193911	115194940	21	1030	148.75	0.373548	0.772636	0.399088	hyper	ENST00000543375[chr11;115194110;-]	0	ENSG00000182985	CADM1	cell adhesion molecule 1 [Source:HGNC Symbol;Acc:HGNC:5951]	ENST00000540852[chr11;115191046;115191046;-]	ENST00000545960[chr11;115198440;115198440;-]
8450	chr10	102711522	102712436	20	915	148.718	0.369503	0.944055	0.574552	hyper	ENST00000260746[chr10;102714407;-]	1970	ENSG00000138175	ARL3	ADP ribosylation factor like GTPase 3 [Source:HGNC Symbol;Acc:HGNC:694]	ENST00000602831[chr10;102714537;102714537;+]	ENST00000260746[chr10;102714407;102714407;-]
28992	chr19	18838201	18839433	22	1233	148.717	0.254011	0.936439	0.682428	hyper	ENST00000601981[chr19;18833129;+]	5071	ENSG00000005007	UPF1	UPF1, RNA helicase and ATPase [Source:HGNC Symbol;Acc:HGNC:9962]	ENST00000594504[chr19;18848132;18848132;+]	ENST00000601981[chr19;18833129;18833129;+]
69267	chr10	86401725	86402440	20	716	-148.696	-0.318513	0.160626	0.479139	hypo	ENST00000464741[chr10;86366493;-]	35231	ENSG00000182771	GRID1	glutamate ionotropic receptor delta type subunit 1 [Source:HGNC Symbol;Acc:HGNC:4575]	ENST00000464741[chr10;86366493;86366493;-]	ENST00000484070[chr10;86444032;86444032;-]
69349	chr10	101066173	101066513	23	341	-148.659	-0.27753	0.180667	0.458198	hypo	ENST00000608812[chr10;101066394;+]	0	ENSG00000107821	KAZALD1	Kazal type serine peptidase inhibitor domain 1 [Source:HGNC Symbol;Acc:HGNC:25460]	ENST00000609242[chr10;101061005;101061005;-]	ENST00000477267[chr10;101063077;101063077;+]
70575	chr12	10224430	10225072	19	643	-148.609	-0.267133	0.482936	0.750069	hypo	ENST00000544747[chr12;10226057;+]	984	ENSG00000134539	KLRD1	killer cell lectin like receptor D1 [Source:HGNC Symbol;Acc:HGNC:6378]	ENST00000544747[chr12;10226057;10226057;+]	ENST00000545290[chr12;10213628;10213628;+]
60460	chr8	11421225	11422239	14	1015	148.258	0.539875	0.831255	0.29138	hyper	ENST00000531564[chr8;11443701;-]	21461	ENSG00000154319	FAM167A	family with sequence similarity 167 member A [Source:HGNC Symbol;Acc:HGNC:15549]	ENST00000362498[chr8;11392517;11392517;-]	ENST00000531564[chr8;11443701;11443701;-]
77047	chr2	230904975	230905894	24	920	-148.083	-0.256936	0.214386	0.471322	hypo	ENST00000454890[chr2;230908851;+]	2956	ENSG00000230385	AC012507.1	novel transcript	ENST00000454890[chr2;230908851;230908851;+]	ENST00000434807[chr2;230886814;230886814;+]
75487	chr19	47189247	47189914	20	668	-147.94	-0.302857	0.501608	0.804464	hypo	ENST00000601438[chr19;47222568;-]	32653	ENSG00000105327	BBC3	BCL2 binding component 3 [Source:HGNC Symbol;Acc:HGNC:17868]	ENST00000577414[chr19;47226941;47226941;+]	ENST00000601438[chr19;47222568;47222568;-]
81002	chr5	134086816	134087684	23	869	-147.804	-0.370494	0.0870559	0.45755	hypo	ENST00000603910[chr5;134082040;-]	4775	ENSG00000271128	AC008608.1	chromosome 7 open reading frame 73 (C7orf73) pseudogene	ENST00000603910[chr5;134082040;134082040;-]	ENST00000517691[chr5;134161897;134161897;-]
8295	chr10	97427122	97428267	23	1146	147.789	0.434998	0.704077	0.269079	hyper	ENST00000467867[chr10;97427533;+]	0	ENSG00000171314	PGAM1	phosphoglycerate mutase 1 [Source:HGNC Symbol;Acc:HGNC:8888]	ENST00000439965[chr10;97426076;97426076;-]	ENST00000473929[chr10;97426292;97426292;+]
26376	chr17	76397678	76398682	22	1005	147.51	0.260946	0.860015	0.599069	hyper	ENST00000587581[chr17;76399374;-]	691	ENSG00000175931	UBE2O	ubiquitin conjugating enzyme E2 O [Source:HGNC Symbol;Acc:HGNC:29554]	ENST00000423915[chr17;76384521;76384521;-]	ENST00000587581[chr17;76399374;76399374;-]
860	chr1	24540029	24540714	16	686	147.406	0.438801	0.746536	0.307735	hyper	ENST00000482807[chr1;24533113;+]	6915	ENSG00000117602	RCAN3	RCAN family member 3 [Source:HGNC Symbol;Acc:HGNC:3042]	ENST00000374392[chr1;24556110;24556110;+]	ENST00000482807[chr1;24533113;24533113;+]
59544	chr7	139680658	139681538	16	881	147.372	0.416989	0.78403	0.36704	hyper	ENST00000342645[chr7;139717013;-]	35474	ENSG00000064393	HIPK2	homeodomain interacting protein kinase 2 [Source:HGNC Symbol;Acc:HGNC:14402]	ENST00000493340[chr7;139777050;139777050;+]	ENST00000342645[chr7;139717013;139717013;-]
82453	chr7	2510718	2511191	20	474	-147.334	-0.387718	0.166732	0.554451	hypo	ENST00000402506[chr7;2512528;+]	1336	ENSG00000106003	LFNG	LFNG O-fucosylpeptide 3-beta-N-acetylglucosaminyltransferase [Source:HGNC Symbol;Acc:HGNC:6560]	ENST00000402506[chr7;2512528;2512528;+]	ENST00000473879[chr7;2541024;2541024;-]
24239	chr16	87243186	87244437	20	1252	147.185	0.40479	0.898861	0.494071	hyper	ENST00000465012[chr16;87268184;+]	23746	ENSG00000243705	AC010531.2	ribosomal protein L39 (RPL39) pseudogene	ENST00000465012[chr16;87268184;87268184;+]	ENST00000562873[chr16;87215914;87215914;+]
84465	chr9	78032890	78033433	13	544	-147.16	-0.559056	0.0136565	0.572713	hypo	ENST00000286548[chr9;78031458;-]	1431	ENSG00000156052	GNAQ	G protein subunit alpha q [Source:HGNC Symbol;Acc:HGNC:4390]	ENST00000286548[chr9;78031458;78031458;-]	ENST00000428243[chr9;78151193;78151193;-]
50539	chr5	76732504	76733401	28	898	147.124	0.445417	0.928079	0.482662	hyper	ENST00000507514[chr5;76716215;-]	16288	ENSG00000225407	AC025188.1	novel transcript, antisense to F2R	ENST00000507514[chr5;76716215;76716215;-]	ENST00000505600[chr5;76716198;76716198;+]
84194	chr8	143994149	143995027	18	879	-146.955	-0.259046	0.297973	0.557019	hypo	ENST00000533377[chr8;143992173;+]	1975	ENSG00000178719	GRINA	glutamate ionotropic receptor NMDA type subunit associated protein 1 [Source:HGNC Symbol;Acc:HGNC:4589]	ENST00000532311[chr8;143991188;143991188;-]	ENST00000533377[chr8;143992173;143992173;+]
67109	chr1	25544458	25544991	14	534	-146.852	-0.477498	0.0828925	0.560391	hypo	ENST00000374338[chr1;25543579;+]	878	ENSG00000157978	LDLRAP1	low density lipoprotein receptor adaptor protein 1 [Source:HGNC Symbol;Acc:HGNC:18640]	ENST00000485476[chr1;25549960;25549960;+]	ENST00000374338[chr1;25543579;25543579;+]
28527	chr19	3984058	3984426	22	369	146.812	0.359455	0.680097	0.320643	hyper	ENST00000600720[chr19;3985112;-]	685	ENSG00000167658	EEF2	eukaryotic translation elongation factor 2 [Source:HGNC Symbol;Acc:HGNC:3214]	ENST00000384048[chr19;3982572;3982572;-]	ENST00000600720[chr19;3985112;3985112;-]
70378	chr11	128610891	128611838	19	948	-146.765	-0.407764	0.22773	0.635494	hypo	ENST00000602773[chr11;128615236;-]	3397	ENSG00000245008	AP001122.1	uncharacterized LOC105369568 [Source:NCBI gene;Acc:105369568]	ENST00000392668[chr11;128587558;128587558;-]	ENST00000602773[chr11;128615236;128615236;-]
67100	chr1	24980849	24982011	23	1163	-146.676	-0.298568	0.492021	0.79059	hypo	ENST00000568143[chr1;24970865;-]	9983	ENSG00000261025	AL445471.2	novel transcript	ENST00000568143[chr1;24970865;24970865;-]	ENST00000456316[chr1;24961344;24961344;+]
73828	chr17	5771293	5771545	21	253	-146.67	-0.255095	0.26647	0.521565	hypo	ENST00000563763[chr17;5772233;+]	687	ENSG00000284837	AC007846.1	uncharacterized LOC339166 [Source:NCBI gene;Acc:339166]	ENST00000563763[chr17;5772233;5772233;+]	ENST00000576249[chr17;5730288;5730288;+]
57388	chr7	26153383	26154185	21	803	146.668	0.451106	0.532062	0.0809552	hyper	ENST00000056233[chr7;26152239;+]	1143	ENSG00000050344	NFE2L3	nuclear factor, erythroid 2 like 3 [Source:HGNC Symbol;Acc:HGNC:7783]	ENST00000607375[chr7;26178002;26178002;+]	ENST00000056233[chr7;26152239;26152239;+]
71115	chr12	103494631	103495242	14	612	-146.652	-0.409754	0.0379947	0.447748	hypo	ENST00000550497[chr12;103495925;-]	682	ENSG00000179088	C12orf42	chromosome 12 open reading frame 42 [Source:HGNC Symbol;Acc:HGNC:24729]	ENST00000551967[chr12;103503380;103503380;+]	ENST00000550497[chr12;103495925;103495925;-]
81608	chr6	30885556	30886623	21	1068	-146.59	-0.303796	0.308404	0.612201	hypo	ENST00000431373[chr6;30885746;+]	0	ENSG00000204580	DDR1	discoidin domain receptor tyrosine kinase 1 [Source:HGNC Symbol;Acc:HGNC:2730]	ENST00000503670[chr6;30886658;30886658;+]	ENST00000512725[chr6;30885307;30885307;+]
10754	chr11	75400742	75401677	23	936	146.587	0.405371	0.732008	0.326637	hyper	ENST00000530170[chr11;75400694;+]	47	ENSG00000149273	RPS3	ribosomal protein S3 [Source:HGNC Symbol;Acc:HGNC:10420]	ENST00000384714[chr11;75404420;75404420;+]	ENST00000530170[chr11;75400694;75400694;+]
25846	chr17	56912394	56913127	22	734	146.578	0.33177	0.580877	0.249107	hyper	ENST00000574997[chr17;56913117;-]	0	ENSG00000121060	TRIM25	tripartite motif containing 25 [Source:HGNC Symbol;Acc:HGNC:12932]	ENST00000619432[chr17;56914185;56914185;+]	ENST00000572021[chr17;56913472;56913472;-]
12075	chr11	132357708	132359266	20	1559	146.383	0.411092	0.773924	0.362832	hyper	ENST00000496198[chr11;132332489;+]	25218	ENSG00000182667	NTM	neurotrimin [Source:HGNC Symbol;Acc:HGNC:17941]	ENST00000637108[chr11;132525808;132525808;+]	ENST00000496198[chr11;132332489;132332489;+]
75914	chr2	43169117	43169826	20	710	-146.341	-0.37143	0.189717	0.561148	hypo	ENST00000282388[chr2;43226609;-]	56782	ENSG00000152518	ZFP36L2	ZFP36 ring finger protein like 2 [Source:HGNC Symbol;Acc:HGNC:1108]	ENST00000623515[chr2;43227209;43227209;+]	ENST00000282388[chr2;43226609;43226609;-]
24066	chr16	81520899	81521616	18	718	146.223	0.388647	0.59413	0.205483	hyper	ENST00000624318[chr16;81517823;+]	3075	ENSG00000279476	AC092139.3	novel transcript	ENST00000620068[chr16;81533901;81533901;+]	ENST00000624318[chr16;81517823;81517823;+]
22830	chr16	23504155	23505459	22	1305	146.129	0.313586	0.861067	0.547481	hyper	ENST00000569310[chr16;23500904;+]	3250	ENSG00000261528	AC002400.1	cyclin Y-like 1 (CCNYL1) pseudogene	ENST00000566651[chr16;23495778;23495778;-]	ENST00000569310[chr16;23500904;23500904;+]
46532	chr4	99851609	99852234	12	626	145.932	0.550591	0.800456	0.249865	hyper	ENST00000624114[chr4;99844137;+]	7471	ENSG00000279913	AP001962.1	TEC	ENST00000514301[chr4;99864871;99864871;+]	ENST00000624114[chr4;99844137;99844137;+]
394	chr1	11924678	11925308	17	631	145.885	0.341449	0.778445	0.436996	hyper	ENST00000616327[chr1;11926403;-]	1094	ENSG00000116685	KIAA2013	KIAA2013 [Source:HGNC Symbol;Acc:HGNC:28513]	ENST00000485046[chr1;11934204;11934204;+]	ENST00000616327[chr1;11926403;11926403;-]
22561	chr16	10875773	10876343	15	571	145.85	0.436617	0.870801	0.434183	hyper	ENST00000618207[chr16;10877197;+]	853	ENSG00000179583	CIITA	class II major histocompatibility complex transactivator [Source:HGNC Symbol;Acc:HGNC:7067]	ENST00000618207[chr16;10877197;10877197;+]	ENST00000636238[chr16;10866259;10866259;+]
67057	chr1	23557831	23558379	17	549	-145.832	-0.384699	0.10139	0.486088	hypo	ENST00000463312[chr1;23559075;-]	695	ENSG00000117318	ID3	inhibitor of DNA binding 3, HLH protein [Source:HGNC Symbol;Acc:HGNC:5362]	ENST00000451217[chr1;23550915;23550915;-]	ENST00000463312[chr1;23559075;23559075;-]
22923	chr16	27245322	27246203	20	882	145.817	0.301176	0.89796	0.596785	hyper	ENST00000563900[chr16;27258151;-]	11947	ENSG00000169189	NSMCE1	NSE1 homolog, SMC5-SMC6 complex component [Source:HGNC Symbol;Acc:HGNC:29897]	ENST00000562039[chr16;27233078;27233078;-]	ENST00000563900[chr16;27258151;27258151;-]
75062	chr19	7346236	7347224	22	989	-145.702	-0.300757	0.352585	0.653341	hypo	ENST00000576789[chr19;7348942;+]	1717	ENSG00000263264	AC119396.1	novel protein	ENST00000576789[chr19;7348942;7348942;+]	ENST00000596946[chr19;7395039;7395039;-]
60328	chr8	6417070	6418425	18	1356	145.638	0.374239	0.790565	0.416326	hyper	ENST00000523225[chr8;6407142;-]	9927	ENSG00000246089	AC016065.1	uncharacterized LOC100287015 [Source:NCBI gene;Acc:100287015]	ENST00000523225[chr8;6407142;6407142;-]	ENST00000522905[chr8;6406642;6406642;+]
77854	chr21	41895409	41896424	24	1016	-145.611	-0.25796	0.304443	0.562403	hypo	ENST00000449165[chr21;41901652;-]	5227	ENSG00000157617	C2CD2	C2 calcium dependent domain containing 2 [Source:HGNC Symbol;Acc:HGNC:1266]	ENST00000269844[chr21;41879482;41879482;-]	ENST00000449165[chr21;41901652;41901652;-]
71886	chr13	112753101	112753490	17	390	-145.573	-0.31603	0.189344	0.505373	hypo	ENST00000446442[chr13;112754693;-]	1202	ENSG00000232684	ATP11A-AS1	ATP11A antisense RNA 1 [Source:HGNC Symbol;Acc:HGNC:40645]	ENST00000459908[chr13;112785144;112785144;+]	ENST00000446442[chr13;112754693;112754693;-]
68558	chr1	228650160	228650535	23	376	-145.374	-0.26493	0.426597	0.691527	hypo	ENST00000441325[chr1;228650240;+]	0	ENSG00000183929	DUSP5P1	dual specificity phosphatase 5 pseudogene 1 [Source:HGNC Symbol;Acc:HGNC:32020]	ENST00000384151[chr1;228652435;228652435;+]	ENST00000365186[chr1;228555792;228555792;+]
22632	chr16	12781627	12782426	15	800	145.342	0.406511	0.91581	0.509299	hyper	ENST00000539677[chr16;12803844;-]	21417	ENSG00000103381	CPPED1	calcineurin like phosphoesterase domain containing 1 [Source:HGNC Symbol;Acc:HGNC:25632]	ENST00000468671[chr16;12881169;12881169;+]	ENST00000539677[chr16;12803844;12803844;-]
18722	chr14	61103041	61104362	19	1322	145.29	0.43547	0.853091	0.417621	hyper	ENST00000554498[chr14;61051885;+]	51155	ENSG00000139974	SLC38A6	solute carrier family 38 member 6 [Source:HGNC Symbol;Acc:HGNC:19863]	ENST00000555185[chr14;61187558;61187558;+]	ENST00000554498[chr14;61051885;61051885;+]
320	chr1	8879641	8880616	16	976	145.148	0.39469	0.609683	0.214994	hyper	ENST00000646539[chr1;8879250;-]	390	ENSG00000074800	ENO1	enolase 1 [Source:HGNC Symbol;Acc:HGNC:3350]	ENST00000646539[chr1;8879250;8879250;-]	ENST00000442636[chr1;8878834;8878834;+]
72933	chr15	76191803	76192101	26	299	-145.076	-0.278605	0.392449	0.671054	hypo	ENST00000558249[chr15;76191468;+]	334	ENSG00000169758	TMEM266	transmembrane protein 266 [Source:HGNC Symbol;Acc:HGNC:26763]	ENST00000558424[chr15;76181486;76181486;-]	ENST00000558249[chr15;76191468;76191468;+]
67989	chr1	155016223	155016625	23	403	-144.96	-0.314569	0.181549	0.496118	hypo	ENST00000292176[chr1;155014447;+]	1775	ENSG00000160685	ZBTB7B	zinc finger and BTB domain containing 7B [Source:HGNC Symbol;Acc:HGNC:18668]	ENST00000295542[chr1;155033823;155033823;+]	ENST00000292176[chr1;155014447;155014447;+]
67918	chr1	149647019	149647332	17	314	-144.952	-0.38624	0.138798	0.525037	hypo	ENST00000610297[chr1;149646749;+]	269	ENSG00000277147	LINC00869	long intergenic non-protein coding RNA 869 [Source:HGNC Symbol;Acc:HGNC:29050]	ENST00000643247[chr1;149655730;149655730;+]	ENST00000610297[chr1;149646749;149646749;+]
51969	chr5	150779975	150780943	16	969	144.919	0.495235	0.826466	0.331231	hyper	ENST00000526627[chr5;150777945;+]	2029	ENSG00000256235	SMIM3	small integral membrane protein 3 [Source:HGNC Symbol;Acc:HGNC:30248]	ENST00000447998[chr5;150759109;150759109;-]	ENST00000526627[chr5;150777945;150777945;+]
24399	chr17	2222705	2223485	11	781	144.819	0.51373	0.869293	0.355563	hyper	ENST00000572205[chr17;2229464;-]	5978	ENSG00000070366	SMG6	SMG6, nonsense mediated mRNA decay factor [Source:HGNC Symbol;Acc:HGNC:17809]	ENST00000413674[chr17;2216015;2216015;-]	ENST00000572205[chr17;2229464;2229464;-]
29232	chr19	29302280	29303395	21	1116	144.641	0.391239	0.860138	0.4689	hyper	ENST00000470792[chr19;29233385;-]	68894	ENSG00000241604	RN7SL340P	RNA, 7SL, cytoplasmic 340, pseudogene [Source:HGNC Symbol;Acc:HGNC:46356]	ENST00000470792[chr19;29233385;29233385;-]	ENST00000615154[chr19;29222541;29222541;+]
8625	chr10	112813477	112814731	22	1255	144.629	0.345185	0.927839	0.582654	hyper	ENST00000564352[chr10;112823489;+]	8757	ENSG00000260917	AL158212.3	uncharacterized LOC103344931 [Source:NCBI gene;Acc:103344931]	ENST00000564352[chr10;112823489;112823489;+]	ENST00000369391[chr10;112951875;112951875;-]
69316	chr10	96587655	96588189	12	535	-144.609	-0.49754	0.0464422	0.543982	hypo	ENST00000443638[chr10;96587452;-]	202	ENSG00000077147	TM9SF3	transmembrane 9 superfamily member 3 [Source:HGNC Symbol;Acc:HGNC:21529]	ENST00000443638[chr10;96587452;96587452;-]	ENST00000426339[chr10;96560184;96560184;+]
78234	chr22	50184986	50185169	21	184	-144.508	-0.291107	0.145883	0.43699	hypo	ENST00000380909[chr22;50185914;+]	744	ENSG00000170638	TRABD	TraB domain containing [Source:HGNC Symbol;Acc:HGNC:28805]	ENST00000380909[chr22;50185914;50185914;+]	ENST00000607943[chr22;50192402;50192402;-]
78618	chr3	58009395	58009676	16	282	-144.392	-0.360728	0.103643	0.464371	hypo	ENST00000295956[chr3;58008399;+]	995	ENSG00000136068	FLNB	filamin B [Source:HGNC Symbol;Acc:HGNC:3755]	ENST00000493452[chr3;58078328;58078328;+]	ENST00000295956[chr3;58008399;58008399;+]
38248	chr21	42002467	42003419	18	953	144.381	0.318366	0.775001	0.456635	hyper	ENST00000425521[chr21;42008057;-]	4637	ENSG00000173276	ZBTB21	zinc finger and BTB domain containing 21 [Source:HGNC Symbol;Acc:HGNC:13083]	ENST00000412906[chr21;42009193;42009193;+]	ENST00000425521[chr21;42008057;42008057;-]
73529	chr16	66579347	66579508	22	162	-144.372	-0.30774	0.0782682	0.386008	hypo	ENST00000569316[chr16;66579459;+]	0	ENSG00000140932	CMTM2	CKLF like MARVEL transmembrane domain containing 2 [Source:HGNC Symbol;Acc:HGNC:19173]	ENST00000532362[chr16;66586908;66586908;+]	ENST00000568430[chr16;66580716;66580716;-]
51719	chr5	139274659	139275061	21	403	144.252	0.372172	0.606692	0.23452	hyper	ENST00000508735[chr5;139274130;+]	528	ENSG00000281398	SNHG4	small nucleolar RNA host gene 4 [Source:HGNC Symbol;Acc:HGNC:32964]	ENST00000502394[chr5;139276108;139276108;+]	ENST00000508735[chr5;139274130;139274130;+]
72419	chr14	99225952	99226716	24	765	-144.195	-0.336909	0.15328	0.49019	hypo	ENST00000429450[chr14;99262947;+]	36230	ENSG00000235785	AL109767.1	novel transcript	ENST00000429450[chr14;99262947;99262947;+]	ENST00000357195[chr14;99271228;99271228;-]
57922	chr7	50663445	50664754	18	1310	144.188	0.466811	0.827952	0.361141	hyper	ENST00000428711[chr7;50626930;-]	36514	ENSG00000106070	GRB10	growth factor receptor bound protein 10 [Source:HGNC Symbol;Acc:HGNC:4564]	ENST00000428711[chr7;50626930;50626930;-]	ENST00000398810[chr7;50705301;50705301;-]
15128	chr12	122720736	122721754	22	1019	144.123	0.286006	0.907773	0.621767	hyper	ENST00000528880[chr12;122716892;-]	3843	ENSG00000255398	HCAR3	hydroxycarboxylic acid receptor 3 [Source:HGNC Symbol;Acc:HGNC:16824]	ENST00000528880[chr12;122716892;122716892;-]	ENST00000545293[chr12;122714290;122714290;+]
6490	chr10	6266752	6267752	22	1001	143.826	0.288759	0.799926	0.511167	hyper	ENST00000399868[chr10;6277686;+]	9933	ENSG00000215244	AL137145.2	uncharacterized LOC399715 [Source:NCBI gene;Acc:399715]	ENST00000399868[chr10;6277686;6277686;+]	ENST00000440192[chr10;6294684;6294684;-]
12964	chr12	27331421	27332375	11	955	143.683	0.563797	0.701527	0.13773	hyper	ENST00000544915[chr12;27332853;+]	477	ENSG00000029153	ARNTL2	aryl hydrocarbon receptor nuclear translocator like 2 [Source:HGNC Symbol;Acc:HGNC:18984]	ENST00000544915[chr12;27332853;27332853;+]	ENST00000543992[chr12;27317581;27317581;+]
83817	chr8	73370450	73370772	18	323	-143.658	-0.358913	0.327697	0.68661	hypo	ENST00000522560[chr8;73369295;-]	1154	ENSG00000253235	AC111149.1	novel transcript	ENST00000522560[chr8;73369295;73369295;-]	ENST00000519134[chr8;73358912;73358912;+]
78608	chr3	56754873	56755449	23	577	-143.609	-0.354164	0.217015	0.571178	hypo	ENST00000497267[chr3;56775567;-]	20117	ENSG00000163947	ARHGEF3	Rho guanine nucleotide exchange factor 3 [Source:HGNC Symbol;Acc:HGNC:683]	ENST00000355628[chr3;56683237;56683237;-]	ENST00000497267[chr3;56775567;56775567;-]
74929	chr18	75029189	75029930	19	742	-143.425	-0.319611	0.333687	0.653298	hypo	ENST00000582214[chr18;75060154;+]	30223	ENSG00000215421	ZNF407	zinc finger protein 407 [Source:HGNC Symbol;Acc:HGNC:19904]	ENST00000582214[chr18;75060154;75060154;+]	ENST00000618730[chr18;75071091;75071091;-]
81016	chr5	135031706	135032689	21	984	-143.346	-0.377968	0.176773	0.554741	hypo	ENST00000504936[chr5;135032010;-]	0	ENSG00000069011	PITX1	paired like homeodomain 1 [Source:HGNC Symbol;Acc:HGNC:9004]	ENST00000624272[chr5;135033279;135033279;+]	ENST00000503586[chr5;135033135;135033135;-]
38518	chr22	21762775	21764217	23	1443	143.235	0.343224	0.736124	0.3929	hyper	ENST00000491588[chr22;21769428;-]	5210	ENSG00000100030	MAPK1	mitogen-activated protein kinase 1 [Source:HGNC Symbol;Acc:HGNC:6871]	ENST00000339468[chr22;21735834;21735834;-]	ENST00000491588[chr22;21769428;21769428;-]
62720	chr8	127795595	127796726	18	1132	143.167	0.42671	0.769224	0.342514	hyper	ENST00000523068[chr8;127796032;+]	0	ENSG00000249859	PVT1	Pvt1 oncogene [Source:HGNC Symbol;Acc:HGNC:9709]	ENST00000521122[chr8;127854727;127854727;+]	ENST00000523427[chr8;127794574;127794574;+]
7664	chr10	67850035	67850514	18	480	143.159	0.393879	0.759604	0.365725	hyper	ENST00000610279[chr10;67849524;+]	510	ENSG00000272892	AL133551.1	novel transcript	ENST00000480180[chr10;67838166;67838166;-]	ENST00000610279[chr10;67849524;67849524;+]
77919	chr21	46551391	46552108	23	718	-143.014	-0.430212	0.206503	0.636715	hypo	ENST00000472364[chr21;46552910;+]	801	ENSG00000160305	DIP2A	disco interacting protein 2 homolog A [Source:HGNC Symbol;Acc:HGNC:17217]	ENST00000472364[chr21;46552910;46552910;+]	ENST00000480553[chr21;46538734;46538734;+]
71147	chr12	109462791	109464051	20	1261	-142.985	-0.300308	0.332914	0.633223	hypo	ENST00000538161[chr12;109464895;-]	843	ENSG00000110906	KCTD10	potassium channel tetramerization domain containing 10 [Source:HGNC Symbol;Acc:HGNC:23236]	ENST00000542954[chr12;109460395;109460395;-]	ENST00000538161[chr12;109464895;109464895;-]
34940	chr2	195563756	195564460	16	705	142.976	0.561837	0.715487	0.15365	hyper	ENST00000432711[chr2;195572970;-]	8509	ENSG00000234919	LINC01827	long intergenic non-protein coding RNA 1827 [Source:HGNC Symbol;Acc:HGNC:52633]	ENST00000458054[chr2;195575976;195575976;+]	ENST00000432711[chr2;195572970;195572970;-]
77484	chr20	45407224	45407693	25	470	-142.757	-0.306047	0.207281	0.513328	hypo	ENST00000372712[chr20;45407206;+]	17	ENSG00000244274	DBNDD2	dysbindin domain containing 2 [Source:HGNC Symbol;Acc:HGNC:15881]	ENST00000372710[chr20;45408006;45408006;+]	ENST00000372712[chr20;45407206;45407206;+]
73116	chr16	1537891	1538458	22	568	-142.671	-0.38347	0.117792	0.501262	hypo	ENST00000566264[chr16;1533572;+]	4318	ENSG00000131634	TMEM204	transmembrane protein 204 [Source:HGNC Symbol;Acc:HGNC:14158]	ENST00000361339[chr16;1533494;1533494;-]	ENST00000566264[chr16;1533572;1533572;+]
69561	chr10	132452141	132452699	17	559	-142.596	-0.382341	0.336493	0.718834	hypo	ENST00000321248[chr10;132445188;+]	6952	ENSG00000180066	C10orf91	chromosome 10 open reading frame 91 (putative) [Source:HGNC Symbol;Acc:HGNC:27275]	ENST00000450206[chr10;132441484;132441484;-]	ENST00000321248[chr10;132445188;132445188;+]
27780	chr18	59142379	59143181	14	803	142.008	0.562533	0.841477	0.278945	hyper	ENST00000588875[chr18;59139898;+]	2480	ENSG00000166562	SEC11C	SEC11 homolog C, signal peptidase complex subunit [Source:HGNC Symbol;Acc:HGNC:23400]	ENST00000591406[chr18;59155604;59155604;+]	ENST00000588875[chr18;59139898;59139898;+]
65708	chr9	135862533	135863481	22	949	142.007	0.29629	0.920745	0.624455	hyper	ENST00000492174[chr9;135862561;-]	0	ENSG00000130559	CAMSAP1	calmodulin regulated spectrin associated protein 1 [Source:HGNC Symbol;Acc:HGNC:19946]	ENST00000483991[chr9;135826409;135826409;-]	ENST00000468150[chr9;135881718;135881718;-]
69211	chr10	73910341	73910843	13	503	-141.936	-0.488887	0.20918	0.698067	hypo	ENST00000496926[chr10;73910604;+]	0	ENSG00000122861	PLAU	plasminogen activator, urokinase [Source:HGNC Symbol;Acc:HGNC:9052]	ENST00000446342[chr10;73911103;73911103;+]	ENST00000481390[chr10;73909176;73909176;+]
5571	chr1	227748918	227749613	15	696	141.892	0.417521	0.896074	0.478553	hyper	ENST00000478768[chr1;227748153;+]	764	ENSG00000143740	SNAP47	synaptosome associated protein 47 [Source:HGNC Symbol;Acc:HGNC:30669]	ENST00000413347[chr1;227747191;227747191;-]	ENST00000478768[chr1;227748153;227748153;+]
77239	chr20	4149884	4150359	17	476	-141.82	-0.369992	0.0940715	0.464064	hypo	ENST00000346595[chr20;4148934;+]	949	ENSG00000088826	SMOX	spermine oxidase [Source:HGNC Symbol;Acc:HGNC:15862]	ENST00000379460[chr20;4171709;4171709;+]	ENST00000346595[chr20;4148934;4148934;+]
77076	chr2	234335703	234336323	21	621	-141.763	-0.307406	0.31398	0.621386	hypo	ENST00000430199[chr2;234329482;+]	6220	ENSG00000237784	AC097713.2	ribosomal protein S20 (RPS20) pseudogene	ENST00000418025[chr2;234438327;234438327;+]	ENST00000430199[chr2;234329482;234329482;+]
84744	chr9	120902867	120903740	14	874	-141.762	-0.403506	0.130948	0.534454	hypo	ENST00000616568[chr9;120894896;-]	7970	ENSG00000119403	PHF19	PHD finger protein 19 [Source:HGNC Symbol;Acc:HGNC:24566]	ENST00000616568[chr9;120894896;120894896;-]	ENST00000546084[chr9;120914572;120914572;-]
75700	chr2	9754605	9755466	21	862	-141.503	-0.266189	0.501374	0.767563	hypo	ENST00000496833[chr2;9746703;+]	7901	ENSG00000240960	AC082651.2	NADH dehydrogenase subunit 3 (ND3) pseudogene	ENST00000363164[chr2;9740783;9740783;-]	ENST00000496833[chr2;9746703;9746703;+]
64577	chr9	91071208	91072309	21	1102	141.471	0.323236	0.877511	0.554275	hyper	ENST00000423380[chr9;91107304;-]	34994	ENSG00000230537	AL158071.2	uncharacterized LOC100507103 [Source:NCBI gene;Acc:100507103]	ENST00000439438[chr9;91119061;91119061;+]	ENST00000423380[chr9;91107304;91107304;-]
80145	chr4	153154100	153154539	11	440	-141.168	-0.361279	0.245857	0.607136	hypo	ENST00000437508[chr4;153153117;+]	982	ENSG00000109654	TRIM2	tripartite motif containing 2 [Source:HGNC Symbol;Acc:HGNC:15974]	ENST00000479711[chr4;153204445;153204445;+]	ENST00000437508[chr4;153153117;153153117;+]
60845	chr8	28164547	28165467	14	921	141.168	0.41299	0.929446	0.516456	hyper	ENST00000517975[chr8;28158597;+]	5949	ENSG00000134014	ELP3	elongator acetyltransferase complex subunit 3 [Source:HGNC Symbol;Acc:HGNC:20696]	ENST00000505195[chr8;28225928;28225928;+]	ENST00000517975[chr8;28158597;28158597;+]
17656	chr13	110380486	110381820	29	1335	141.073	0.333304	0.779595	0.446291	hyper	ENST00000616690[chr13;110340957;+]	39528	ENSG00000276765	MIR8073	microRNA 8073 [Source:HGNC Symbol;Acc:HGNC:50131]	ENST00000619688[chr13;110429025;110429025;+]	ENST00000616690[chr13;110340957;110340957;+]
78402	chr3	23809630	23810293	17	664	-141.006	-0.436792	0.257954	0.694747	hypo	ENST00000424381[chr3;23810442;+]	148	ENSG00000170142	UBE2E1	ubiquitin conjugating enzyme E2 E1 [Source:HGNC Symbol;Acc:HGNC:12477]	ENST00000424381[chr3;23810442;23810442;+]	ENST00000442670[chr3;23807088;23807088;+]
67771	chr1	110607834	110608394	21	561	-140.979	-0.25201	0.245199	0.49721	hypo	ENST00000638532[chr1;110608025;-]	0	ENSG00000177301	KCNA2	potassium voltage-gated channel subfamily A member 2 [Source:HGNC Symbol;Acc:HGNC:6220]	ENST00000485317[chr1;110607816;110607816;-]	ENST00000369770[chr1;110631474;110631474;-]
84101	chr8	128030798	128031656	18	859	-140.783	-0.374614	0.35599	0.730604	hypo	ENST00000408249[chr8;128049151;+]	17494	ENSG00000221176	MIR1207	microRNA 1207 [Source:HGNC Symbol;Acc:HGNC:35273]	ENST00000408249[chr8;128049151;128049151;+]	ENST00000523190[chr8;128009657;128009657;+]
75190	chr19	16456860	16457936	22	1077	-140.778	-0.264583	0.27421	0.538793	hypo	ENST00000602151[chr19;16471943;-]	14006	ENSG00000127527	EPS15L1	epidermal growth factor receptor pathway substrate 15 like 1 [Source:HGNC Symbol;Acc:HGNC:24634]	ENST00000602009[chr19;16435296;16435296;-]	ENST00000602151[chr19;16471943;16471943;-]
38961	chr22	37272866	37274016	24	1151	140.777	0.327267	0.888181	0.560913	hyper	ENST00000457992[chr22;37282026;+]	8009	ENSG00000100055	CYTH4	cytohesin 4 [Source:HGNC Symbol;Acc:HGNC:9505]	ENST00000457992[chr22;37282026;37282026;+]	ENST00000445088[chr22;37354839;37354839;-]
75806	chr2	25293890	25294577	15	688	-140.711	-0.407527	0.225243	0.63277	hypo	ENST00000408518[chr2;25328721;-]	34143	ENSG00000221445	MIR1301	microRNA 1301 [Source:HGNC Symbol;Acc:HGNC:35253]	ENST00000380746[chr2;25252311;25252311;-]	ENST00000408518[chr2;25328721;25328721;-]
70901	chr12	57628009	57628561	23	553	-140.578	-0.369043	0.139387	0.50843	hypo	ENST00000547741[chr12;57628729;-]	167	ENSG00000135454	B4GALNT1	beta-1,4-N-acetyl-galactosaminyltransferase 1 [Source:HGNC Symbol;Acc:HGNC:4117]	ENST00000593846[chr12;57619638;57619638;-]	ENST00000547741[chr12;57628729;57628729;-]
28814	chr19	12788731	12789501	18	771	140.472	0.396919	0.571684	0.174765	hyper	ENST00000585074[chr19;12787127;+]	1603	ENSG00000263800	MIR5684	microRNA 5684 [Source:HGNC Symbol;Acc:HGNC:43544]	ENST00000302754[chr19;12791495;12791495;+]	ENST00000585074[chr19;12787127;12787127;+]
75850	chr2	30257019	30257897	15	879	-140.469	-0.408926	0.342208	0.751133	hypo	ENST00000484150[chr2;30234265;+]	22753	ENSG00000213626	LBH	limb bud and heart development [Source:HGNC Symbol;Acc:HGNC:29532]	ENST00000421976[chr2;30346658;30346658;+]	ENST00000484150[chr2;30234265;30234265;+]
63276	chr9	6566025	6567348	20	1324	140.255	0.438539	0.927197	0.488658	hyper	ENST00000640505[chr9;6566517;-]	0	ENSG00000178445	GLDC	glycine decarboxylase [Source:HGNC Symbol;Acc:HGNC:4313]	ENST00000639318[chr9;6565861;6565861;-]	ENST00000638233[chr9;6567462;6567462;-]
15325	chr12	128963692	128965445	25	1754	140.001	0.286988	0.878249	0.591261	hyper	ENST00000539058[chr12;128945203;-]	18488	ENSG00000255838	AC069262.1	adenylate kinase 3 (AK3) pseudogene	ENST00000539058[chr12;128945203;128945203;-]	ENST00000537468[chr12;128864135;128864135;+]
72865	chr15	70101058	70101601	15	544	-139.838	-0.324596	0.162295	0.486891	hypo	ENST00000558939[chr15;70098176;-]	2881	ENSG00000140332	TLE3	transducin like enhancer of split 3 [Source:HGNC Symbol;Acc:HGNC:11839]	ENST00000558939[chr15;70098176;70098176;-]	ENST00000561310[chr15;70198509;70198509;-]
29685	chr19	45015841	45017048	22	1208	139.781	0.353875	0.829232	0.475357	hyper	ENST00000510184[chr19;45021829;+]	4780	ENSG00000104856	RELB	RELB proto-oncogene, NF-kB subunit [Source:HGNC Symbol;Acc:HGNC:9956]	ENST00000510184[chr19;45021829;45021829;+]	ENST00000509480[chr19;45001460;45001460;+]
28853	chr19	14416717	14417958	23	1242	139.765	0.29433	0.736246	0.441916	hyper	ENST00000590239[chr19;14419062;-]	1103	ENSG00000123136	DDX39A	DExD-box helicase 39A [Source:HGNC Symbol;Acc:HGNC:17821]	ENST00000588692[chr19;14413220;14413220;-]	ENST00000590239[chr19;14419062;14419062;-]
32511	chr2	98013124	98014266	22	1143	139.736	0.391082	0.883973	0.492891	hyper	ENST00000186436[chr2;97995891;-]	17232	ENSG00000075568	TMEM131	transmembrane protein 131 [Source:HGNC Symbol;Acc:HGNC:30366]	ENST00000186436[chr2;97995891;97995891;-]	ENST00000446623[chr2;97827247;97827247;+]
11632	chr11	118001485	118003086	19	1602	139.697	0.404932	0.534254	0.129322	hyper	ENST00000525467[chr11;117994958;+]	6526	ENSG00000110324	IL10RA	interleukin 10 receptor subunit alpha [Source:HGNC Symbol;Acc:HGNC:5964]	ENST00000607615[chr11;118067236;118067236;+]	ENST00000525467[chr11;117994958;117994958;+]
58382	chr7	76319165	76320009	18	845	139.622	0.34048	0.813597	0.473117	hyper	ENST00000429938[chr7;76303576;+]	15588	ENSG00000106211	HSPB1	heat shock protein family B (small) member 1 [Source:HGNC Symbol;Acc:HGNC:5246]	ENST00000395416[chr7;76361767;76361767;+]	ENST00000429938[chr7;76303576;76303576;+]
73765	chr17	334101	334490	22	390	-139.486	-0.280269	0.326226	0.606495	hypo	ENST00000573588[chr17;334066;-]	34	ENSG00000181031	RPH3AL	rabphilin 3A like (without C2 domains) [Source:HGNC Symbol;Acc:HGNC:10296]	ENST00000573588[chr17;334066;334066;-]	ENST00000574011[chr17;336022;336022;-]
22601	chr16	11378835	11379850	14	1016	139.407	0.417034	0.926468	0.509434	hyper	ENST00000574976[chr16;11381118;-]	1267	ENSG00000262636	AC099489.2	mitochondrial ribosomal protein L18 (MRPL18) pseudogene	ENST00000574681[chr16;11349321;11349321;-]	ENST00000574976[chr16;11381118;11381118;-]
29423	chr19	34990486	34991517	21	1032	139.376	0.319513	0.841887	0.522374	hyper	ENST00000599564[chr19;34994783;+]	3265	ENSG00000089351	GRAMD1A	GRAM domain containing 1A [Source:HGNC Symbol;Acc:HGNC:29305]	ENST00000599564[chr19;34994783;34994783;+]	ENST00000600959[chr19;35000170;35000170;-]
70259	chr11	118609699	118610160	24	462	-139.329	-0.267879	0.0659545	0.333834	hypo	ENST00000532639[chr11;118610426;+]	265	ENSG00000019144	PHLDB1	pleckstrin homology like domain family B member 1 [Source:HGNC Symbol;Acc:HGNC:23697]	ENST00000532639[chr11;118610426;118610426;+]	ENST00000356063[chr11;118607642;118607642;+]
28737	chr19	10797368	10798121	23	754	139.307	0.299169	0.52657	0.227401	hyper	ENST00000587329[chr19;10798386;+]	264	ENSG00000079805	DNM2	dynamin 2 [Source:HGNC Symbol;Acc:HGNC:2974]	ENST00000587329[chr19;10798386;10798386;+]	ENST00000593220[chr19;10795715;10795715;+]
71952	chr14	24365729	24366334	17	606	-139.253	-0.264296	0.146365	0.410661	hypo	ENST00000440487[chr14;24365672;+]	56	ENSG00000100968	NFATC4	nuclear factor of activated T cells 4 [Source:HGNC Symbol;Acc:HGNC:7778]	ENST00000413692[chr14;24366910;24366910;+]	ENST00000440487[chr14;24365672;24365672;+]
69436	chr10	114547604	114548200	23	597	-139.074	-0.332453	0.488297	0.82075	hypo	ENST00000392952[chr10;114526931;-]	20672	ENSG00000099204	ABLIM1	actin binding LIM protein 1 [Source:HGNC Symbol;Acc:HGNC:78]	ENST00000392952[chr10;114526931;114526931;-]	ENST00000481974[chr10;114575537;114575537;-]
52630	chr5	177304367	177305092	21	726	139.061	0.30341	0.489769	0.186359	hyper	ENST00000503853[chr5;177304687;+]	0	ENSG00000169230	PRELID1	PRELI domain containing 1 [Source:HGNC Symbol;Acc:HGNC:30255]	ENST00000510701[chr5;177305615;177305615;+]	ENST00000502670[chr5;177303854;177303854;+]
73926	chr17	17766106	17766844	21	739	-139.019	-0.264987	0.601046	0.866032	hypo	ENST00000443696[chr17;17770821;-]	3976	ENSG00000237328	RAI1-AS1	RAI1 antisense RNA 1 [Source:HGNC Symbol;Acc:HGNC:40496]	ENST00000583598[chr17;17777780;17777780;+]	ENST00000443696[chr17;17770821;17770821;-]
12447	chr12	6772893	6773625	20	733	139.016	0.398346	0.576252	0.177907	hyper	ENST00000203629[chr12;6772519;+]	373	ENSG00000089692	LAG3	lymphocyte activating 3 [Source:HGNC Symbol;Acc:HGNC:6476]	ENST00000541049[chr12;6777449;6777449;+]	ENST00000203629[chr12;6772519;6772519;+]
10763	chr11	76292857	76293830	20	974	138.958	0.357127	0.671454	0.314327	hyper	ENST00000529901[chr11;76359573;-]	65742	ENSG00000137492	THAP12	THAP domain containing 12 [Source:HGNC Symbol;Acc:HGNC:9440]	ENST00000531538[chr11;76216025;76216025;-]	ENST00000529901[chr11;76359573;76359573;-]
67824	chr1	116374684	116375814	16	1131	-138.835	-0.560195	0.133004	0.6932	hypo	ENST00000537345[chr1;116373866;+]	817	ENSG00000163399	ATP1A1	ATPase Na+/K+ transporting subunit alpha 1 [Source:HGNC Symbol;Acc:HGNC:799]	ENST00000369494[chr1;116382410;116382410;+]	ENST00000537345[chr1;116373866;116373866;+]
70939	chr12	64688359	64688987	14	629	-138.799	-0.484433	0.277977	0.76241	hypo	ENST00000623666[chr12;64696550;-]	7562	ENSG00000280320	AC025262.3	novel transcript	ENST00000623975[chr12;64709457;64709457;+]	ENST00000623666[chr12;64696550;64696550;-]
77428	chr20	34544391	34544893	22	503	-138.793	-0.325001	0.235086	0.560086	hypo	ENST00000374837[chr20;34546853;+]	1959	ENSG00000101460	MAP1LC3A	microtubule associated protein 1 light chain 3 alpha [Source:HGNC Symbol;Acc:HGNC:6838]	ENST00000374837[chr20;34546853;34546853;+]	ENST00000374846[chr20;34516454;34516454;+]
74478	chr17	78124465	78124911	20	447	-138.782	-0.494298	0.292664	0.786962	hypo	ENST00000585849[chr17;78124350;-]	114	ENSG00000141524	TMC6	transmembrane channel like 6 [Source:HGNC Symbol;Acc:HGNC:18021]	ENST00000585849[chr17;78124350;78124350;-]	ENST00000586271[chr17;78125889;78125889;-]
21939	chr15	90872479	90872904	12	426	138.777	0.59337	0.603463	0.0100928	hyper	ENST00000618099[chr15;90872877;+]	0	ENSG00000140564	FURIN	furin, paired basic amino acid cleaving enzyme [Source:HGNC Symbol;Acc:HGNC:8568]	ENST00000560824[chr15;90875687;90875687;+]	ENST00000610579[chr15;90871538;90871538;+]
30966	chr2	28956424	28957747	32	1324	138.721	0.299455	0.722341	0.422886	hyper	ENST00000401723[chr2;28956610;+]	0	ENSG00000189350	TOGARAM2	TOG array regulator of axonemal microtubules 2 [Source:HGNC Symbol;Acc:HGNC:33715]	ENST00000420297[chr2;28970938;28970938;+]	ENST00000363413[chr2;28972521;28972521;-]
68050	chr1	159853758	159854319	16	562	-138.709	-0.300773	0.0920613	0.392835	hypo	ENST00000608430[chr1;159854869;+]	549	ENSG00000272668	AL590560.1	uncharacterized LOC107985216 [Source:NCBI gene;Acc:107985216]	ENST00000608430[chr1;159854869;159854869;+]	ENST00000491974[chr1;159854903;159854903;-]
74645	chr18	13436566	13437300	18	735	-138.64	-0.320699	0.426548	0.747246	hypo	ENST00000588672[chr18;13427480;-]	9085	ENSG00000267690	LDLRAD4-AS1	LDLRAD4 antisense RNA 1 [Source:HGNC Symbol;Acc:HGNC:48592]	ENST00000588672[chr18;13427480;13427480;-]	ENST00000585817[chr18;13470823;13470823;-]
81960	chr6	100467834	100468886	22	1053	-138.418	-0.364594	0.183984	0.548578	hypo	ENST00000369208[chr6;100464929;-]	2904	ENSG00000112246	SIM1	SIM bHLH transcription factor 1 [Source:HGNC Symbol;Acc:HGNC:10882]	ENST00000369208[chr6;100464929;100464929;-]	ENST00000411442[chr6;100427117;100427117;+]
48448	chr4	184273143	184274119	18	977	138.372	0.34924	0.895678	0.546438	hyper	ENST00000488836[chr4;184278935;+]	4815	ENSG00000244512	RN7SL28P	RNA, 7SL, cytoplasmic 28, pseudogene [Source:HGNC Symbol;Acc:HGNC:46044]	ENST00000488836[chr4;184278935;184278935;+]	ENST00000479841[chr4;184254508;184254508;+]
32842	chr2	108612694	108613431	14	738	138.326	0.471204	0.834954	0.36375	hyper	ENST00000410093[chr2;108607160;+]	5533	ENSG00000169756	LIMS1	LIM zinc finger domain containing 1 [Source:HGNC Symbol;Acc:HGNC:6616]	ENST00000449684[chr2;108621250;108621250;+]	ENST00000410093[chr2;108607160;108607160;+]
73601	chr16	72788229	72788912	19	684	-138.234	-0.273504	0.539271	0.812775	hypo	ENST00000624116[chr16;72772672;+]	15556	ENSG00000279206	AC004943.3	novel transcript	ENST00000620814[chr16;72805997;72805997;+]	ENST00000624116[chr16;72772672;72772672;+]
40564	chr3	45963617	45964506	12	890	138.198	0.501979	0.795832	0.293853	hyper	ENST00000438446[chr3;45958661;-]	4955	ENSG00000163820	FYCO1	FYVE and coiled-coil domain containing 1 [Source:HGNC Symbol;Acc:HGNC:14673]	ENST00000438446[chr3;45958661;45958661;-]	ENST00000457814[chr3;45945048;45945048;+]
68531	chr1	226754264	226755187	16	924	-138.082	-0.311119	0.453866	0.764985	hypo	ENST00000366784[chr1;226739323;-]	14940	ENSG00000143772	ITPKB	inositol-trisphosphate 3-kinase B [Source:HGNC Symbol;Acc:HGNC:6179]	ENST00000366784[chr1;226739323;226739323;-]	ENST00000453525[chr1;226668896;226668896;+]
21925	chr15	90829515	90830907	25	1393	138.004	0.288533	0.406882	0.118349	hyper	ENST00000558221[chr15;90839723;+]	8815	ENSG00000259704	AC124248.1	novel transcript, sense overlapping 3' UTR of BLM	ENST00000558221[chr15;90839723;90839723;+]	ENST00000560821[chr15;90808770;90808770;+]
72314	chr14	91355387	91356346	22	960	-137.953	-0.306848	0.285658	0.592505	hypo	ENST00000554051[chr14;91338856;-]	16530	ENSG00000015133	CCDC88C	coiled-coil domain containing 88C [Source:HGNC Symbol;Acc:HGNC:19967]	ENST00000554051[chr14;91338856;91338856;-]	ENST00000553437[chr14;91408758;91408758;-]
82567	chr7	23467383	23468038	22	656	-137.939	-0.339768	0.127568	0.467336	hypo	ENST00000468263[chr7;23467926;-]	0	ENSG00000136231	IGF2BP3	insulin like growth factor 2 mRNA binding protein 3 [Source:HGNC Symbol;Acc:HGNC:28868]	ENST00000428259[chr7;23480752;23480752;+]	ENST00000491719[chr7;23469502;23469502;-]
69724	chr11	17278015	17278605	11	591	-137.731	-0.604413	0.233441	0.837853	hypo	ENST00000533926[chr11;17277022;+]	992	ENSG00000070081	NUCB2	nucleobindin 2 [Source:HGNC Symbol;Acc:HGNC:8044]	ENST00000458064[chr11;17295321;17295321;+]	ENST00000533926[chr11;17277022;17277022;+]
56330	chr6	161079406	161080305	22	900	137.608	0.260845	0.901529	0.640684	hyper	ENST00000540205[chr6;161080682;+]	376	ENSG00000085511	MAP3K4	mitogen-activated protein kinase kinase kinase 4 [Source:HGNC Symbol;Acc:HGNC:6856]	ENST00000540205[chr6;161080682;161080682;+]	ENST00000542851[chr6;161073328;161073328;+]
60736	chr8	22405381	22406431	22	1051	137.309	0.28889	0.920982	0.632092	hyper	ENST00000517552[chr8;22404516;+]	864	ENSG00000104635	SLC39A14	solute carrier family 39 member 14 [Source:HGNC Symbol;Acc:HGNC:20858]	ENST00000517370[chr8;22411876;22411876;+]	ENST00000517552[chr8;22404516;22404516;+]
74206	chr17	47423845	47424058	17	214	-137.307	-0.283751	0.063	0.346751	hypo	ENST00000523101[chr17;47423526;-]	318	ENSG00000253347	AC040934.1	novel transcript	ENST00000523101[chr17;47423526;47423526;-]	ENST00000523842[chr17;47377815;47377815;+]
70880	chr12	55935770	55936125	19	356	-137.24	-0.439958	0.168912	0.60887	hypo	ENST00000551707[chr12;55935833;+]	0	ENSG00000065357	DGKA	diacylglycerol kinase alpha [Source:HGNC Symbol;Acc:HGNC:2849]	ENST00000552478[chr12;55936146;55936146;+]	ENST00000551296[chr12;55935335;55935335;+]
25932	chr17	59842935	59843507	12	573	137.208	0.693489	0.918588	0.225099	hyper	ENST00000362134[chr17;59841265;+]	1669	ENSG00000284190	MIR21	microRNA 21 [Source:HGNC Symbol;Acc:HGNC:31586]	ENST00000605113[chr17;59885014;59885014;+]	ENST00000362134[chr17;59841265;59841265;+]
67710	chr1	101239896	101240981	19	1086	-137.198	-0.348595	0.476467	0.825061	hypo	ENST00000475289[chr1;101238089;+]	1806	ENSG00000170989	S1PR1	sphingosine-1-phosphate receptor 1 [Source:HGNC Symbol;Acc:HGNC:3165]	ENST00000561748[chr1;101243157;101243157;+]	ENST00000475289[chr1;101238089;101238089;+]
66805	chr1	2246303	2246814	18	512	-137.185	-0.323024	0.230858	0.553883	hypo	ENST00000478223[chr1;2247995;+]	1180	ENSG00000157933	SKI	SKI proto-oncogene [Source:HGNC Symbol;Acc:HGNC:10896]	ENST00000478223[chr1;2247995;2247995;+]	ENST00000508416[chr1;2232478;2232478;+]
81676	chr6	37515623	37516401	21	779	-136.995	-0.404808	0.18976	0.594568	hypo	ENST00000570443[chr6;37507347;+]	8275	ENSG00000204110	LINC02520	long intergenic non-protein coding RNA 2520 [Source:HGNC Symbol;Acc:HGNC:53511]	ENST00000373408[chr6;37499922;37499922;-]	ENST00000570443[chr6;37507347;37507347;+]
53991	chr6	42565515	42566476	23	962	136.889	0.324321	0.512983	0.188662	hyper	ENST00000372903[chr6;42564061;+]	1453	ENSG00000024048	UBR2	ubiquitin protein ligase E3 component n-recognin 2 [Source:HGNC Symbol;Acc:HGNC:21289]	ENST00000384121[chr6;42664161;42664161;+]	ENST00000372903[chr6;42564061;42564061;+]
27582	chr18	48932277	48933121	19	845	136.694	0.492347	0.734644	0.242296	hyper	ENST00000588190[chr18;48933722;-]	600	ENSG00000101665	SMAD7	SMAD family member 7 [Source:HGNC Symbol;Acc:HGNC:6773]	ENST00000587336[chr18;48930182;48930182;-]	ENST00000588190[chr18;48933722;48933722;-]
30421	chr2	8302114	8303563	22	1450	136.649	0.299485	0.580286	0.280801	hyper	ENST00000430192[chr2;8324630;-]	21066	ENSG00000236790	LINC00299	long intergenic non-protein coding RNA 299 [Source:HGNC Symbol;Acc:HGNC:27940]	ENST00000456681[chr2;8278084;8278084;-]	ENST00000430192[chr2;8324630;8324630;-]
83777	chr8	66027598	66028697	21	1100	-136.54	-0.3658	0.363259	0.72906	hypo	ENST00000519330[chr8;66021613;+]	5984	ENSG00000147570	DNAJC5B	DnaJ heat shock protein family (Hsp40) member C5 beta [Source:HGNC Symbol;Acc:HGNC:24138]	ENST00000522619[chr8;66043476;66043476;+]	ENST00000519330[chr8;66021613;66021613;+]
68127	chr1	169707858	169708780	15	923	-136.514	-0.440247	0.0566639	0.496911	hypo	ENST00000479657[chr1;169708640;-]	0	ENSG00000188404	SELL	selectin L [Source:HGNC Symbol;Acc:HGNC:10720]	ENST00000460650[chr1;169704753;169704753;-]	ENST00000466340[chr1;169710532;169710532;-]
9249	chr11	846403	848044	35	1642	136.241	0.250279	0.826847	0.576568	hyper	ENST00000526055[chr11;847196;+]	0	ENSG00000214063	TSPAN4	tetraspanin 4 [Source:HGNC Symbol;Acc:HGNC:11859]	ENST00000409531[chr11;848809;848809;+]	ENST00000397404[chr11;844445;844445;+]
75392	chr19	40610512	40610789	21	278	-136.202	-0.250177	0.143806	0.393984	hypo	ENST00000598055[chr19;40610764;+]	0	ENSG00000090006	LTBP4	latent transforming growth factor beta binding protein 4 [Source:HGNC Symbol;Acc:HGNC:6717]	ENST00000601032[chr19;40611910;40611910;+]	ENST00000598256[chr19;40610212;40610212;+]
82204	chr6	144286987	144287261	24	275	-136.115	-0.324609	0.0615025	0.386111	hypo	ENST00000433557[chr6;144285700;+]	1286	ENSG00000152818	UTRN	utrophin [Source:HGNC Symbol;Acc:HGNC:12635]	ENST00000367545[chr6;144291828;144291828;+]	ENST00000433557[chr6;144285700;144285700;+]
70479	chr12	1488626	1489502	18	877	-135.578	-0.317719	0.295104	0.612823	hypo	ENST00000515614[chr12;1507318;-]	17815	ENSG00000249628	LINC00942	long intergenic non-protein coding RNA 942 [Source:HGNC Symbol;Acc:HGNC:48636]	ENST00000539198[chr12;1529890;1529890;+]	ENST00000515614[chr12;1507318;1507318;-]
66938	chr1	12595183	12595350	14	168	-135.569	-0.353199	0.0631565	0.416356	hypo	ENST00000430996[chr1;12596308;-]	957	ENSG00000162496	DHRS3	dehydrogenase/reductase 3 [Source:HGNC Symbol;Acc:HGNC:17693]	ENST00000622213[chr1;12579023;12579023;-]	ENST00000430996[chr1;12596308;12596308;-]
83629	chr8	38974589	38975179	23	591	-135.554	-0.363363	0.276034	0.639396	hypo	ENST00000302495[chr8;38974163;+]	425	ENSG00000169495	HTRA4	HtrA serine peptidase 4 [Source:HGNC Symbol;Acc:HGNC:26909]	ENST00000520863[chr8;38973011;38973011;-]	ENST00000302495[chr8;38974163;38974163;+]
22287	chr16	1458607	1459185	20	579	135.517	0.287042	0.909344	0.622302	hyper	ENST00000564968[chr16;1459330;-]	144	ENSG00000103249	CLCN7	chloride voltage-gated channel 7 [Source:HGNC Symbol;Acc:HGNC:2025]	ENST00000563642[chr16;1451969;1451969;-]	ENST00000564968[chr16;1459330;1459330;-]
67076	chr1	24187797	24188079	17	283	-135.478	-0.259353	0.320638	0.579991	hypo	ENST00000374419[chr1;24187959;-]	0	ENSG00000185436	IFNLR1	interferon lambda receptor 1 [Source:HGNC Symbol;Acc:HGNC:18584]	ENST00000327575[chr1;24187261;24187261;-]	ENST00000429191[chr1;24066773;24066773;+]
70861	chr12	54351916	54352580	25	665	-135.471	-0.26235	0.205462	0.467812	hypo	ENST00000550474[chr12;54353660;+]	1079	ENSG00000258137	AC079313.2	uncharacterized LOC102724050 [Source:NCBI gene;Acc:102724050]	ENST00000550474[chr12;54353660;54353660;+]	ENST00000577604[chr12;54344609;54344609;+]
82457	chr7	2633295	2633910	24	616	-135.381	-0.302099	0.0558181	0.357917	hypo	ENST00000407643[chr7;2632155;+]	1139	ENSG00000136295	TTYH3	tweety family member 3 [Source:HGNC Symbol;Acc:HGNC:22222]	ENST00000400376[chr7;2645531;2645531;+]	ENST00000407643[chr7;2632155;2632155;+]
81883	chr6	89083066	89083778	17	713	-135.381	-0.357713	0.171021	0.528734	hypo	ENST00000354922[chr6;89081835;+]	1230	ENSG00000146278	PNRC1	proline rich nuclear receptor coactivator 1 [Source:HGNC Symbol;Acc:HGNC:17278]	ENST00000606729[chr6;89080667;89080667;-]	ENST00000354922[chr6;89081835;89081835;+]
6712	chr10	17511071	17511515	11	445	135.36	0.568513	0.779999	0.211486	hyper	ENST00000377602[chr10;17454330;-]	56740	ENSG00000148488	ST8SIA6	ST8 alpha-N-acetyl-neuraminide alpha-2,8-sialyltransferase 6 [Source:HGNC Symbol;Acc:HGNC:23317]	ENST00000377602[chr10;17454330;17454330;-]	ENST00000498812[chr10;17603744;17603744;-]
82178	chr6	138108055	138108811	16	757	-135.328	-0.34905	0.142828	0.491877	hypo	ENST00000421351[chr6;138107511;-]	543	ENSG00000112378	PERP	PERP, TP53 apoptosis effector [Source:HGNC Symbol;Acc:HGNC:17637]	ENST00000421351[chr6;138107511;138107511;-]	ENST00000527246[chr6;138218491;138218491;-]
80594	chr5	56058953	56059738	18	786	-135.277	-0.388735	0.325176	0.713911	hypo	ENST00000511861[chr5;56059049;+]	0	ENSG00000249236	AC008892.1	novel transcript	ENST00000459441[chr5;56000621;56000621;-]	ENST00000434982[chr5;56116951;56116951;-]
24316	chr16	89320204	89320756	24	553	135.235	0.316241	0.659704	0.343463	hyper	ENST00000567736[chr16;89320356;-]	0	ENSG00000167522	ANKRD11	ankyrin repeat domain 11 [Source:HGNC Symbol;Acc:HGNC:21316]	ENST00000562995[chr16;89321132;89321132;+]	ENST00000563291[chr16;89328986;89328986;-]
71142	chr12	108730084	108730543	19	460	-135.155	-0.328453	0.174774	0.503226	hypo	ENST00000546571[chr12;108730551;-]	7	ENSG00000110880	CORO1C	coronin 1C [Source:HGNC Symbol;Acc:HGNC:2254]	ENST00000363190[chr12;108738483;108738483;+]	ENST00000546571[chr12;108730551;108730551;-]
27579	chr18	48924358	48925211	21	854	135.155	0.498363	0.743909	0.245545	hyper	ENST00000587336[chr18;48930182;-]	4970	ENSG00000101665	SMAD7	SMAD family member 7 [Source:HGNC Symbol;Acc:HGNC:6773]	ENST00000624037[chr18;49013105;49013105;+]	ENST00000587336[chr18;48930182;48930182;-]
69346	chr10	100562752	100563091	22	340	-135.144	-0.263976	0.195537	0.459513	hypo	ENST00000478787[chr10;100536469;+]	26282	ENSG00000166135	HIF1AN	hypoxia inducible factor 1 subunit alpha inhibitor [Source:HGNC Symbol;Acc:HGNC:17113]	ENST00000370322[chr10;100530000;100530000;-]	ENST00000478787[chr10;100536469;100536469;+]
73014	chr15	90511210	90511688	19	479	-135.018	-0.337928	0.51365	0.851578	hypo	ENST00000561086[chr15;90496713;+]	14496	ENSG00000140575	IQGAP1	IQ motif containing GTPase activating protein 1 [Source:HGNC Symbol;Acc:HGNC:6110]	ENST00000420329[chr15;90529924;90529924;+]	ENST00000561086[chr15;90496713;90496713;+]
70547	chr12	6445019	6445857	16	839	-134.857	-0.437778	0.0506757	0.488454	hypo	ENST00000541233[chr12;6445351;+]	0	ENSG00000139193	CD27	CD27 molecule [Source:HGNC Symbol;Acc:HGNC:11922]	ENST00000539384[chr12;6451689;6451689;+]	ENST00000266557[chr12;6444866;6444866;+]
23802	chr16	71816404	71817439	21	1036	134.665	0.349117	0.883188	0.534071	hyper	ENST00000393512[chr16;71809201;-]	7202	ENSG00000166747	AP1G1	adaptor related protein complex 1 subunit gamma 1 [Source:HGNC Symbol;Acc:HGNC:555]	ENST00000393512[chr16;71809201;71809201;-]	ENST00000565516[chr16;71880065;71880065;-]
77870	chr21	42460222	42461458	19	1237	-134.47	-0.399783	0.222916	0.622699	hypo	ENST00000454800[chr21;42496007;+]	34548	ENSG00000160190	SLC37A1	solute carrier family 37 member 1 [Source:HGNC Symbol;Acc:HGNC:11024]	ENST00000454800[chr21;42496007;42496007;+]	ENST00000398352[chr21;42496186;42496186;-]
82322	chr6	158663000	158663768	24	769	-134.463	-0.422868	0.335178	0.758046	hypo	ENST00000297239[chr6;158661318;+]	1681	ENSG00000164674	SYTL3	synaptotagmin like 3 [Source:HGNC Symbol;Acc:HGNC:15587]	ENST00000367089[chr6;158644739;158644739;-]	ENST00000297239[chr6;158661318;158661318;+]
76556	chr2	134312559	134313543	22	985	-134.36	-0.304451	0.442032	0.746483	hypo	ENST00000415977[chr2;134320078;-]	6534	ENSG00000234060	EDDM3CP	epididymal protein 3C, pseudogene [Source:HGNC Symbol;Acc:HGNC:19224]	ENST00000452925[chr2;134797168;134797168;+]	ENST00000415977[chr2;134320078;134320078;-]
28744	chr19	11094980	11095750	22	771	134.332	0.330399	0.618711	0.288312	hyper	ENST00000252444[chr19;11090598;+]	4381	ENSG00000130164	LDLR	low density lipoprotein receptor [Source:HGNC Symbol;Acc:HGNC:6547]	ENST00000560467[chr19;11105306;11105306;+]	ENST00000252444[chr19;11090598;11090598;+]
77650	chr20	63588266	63588668	14	403	-134.201	-0.396188	0.323056	0.719243	hypo	ENST00000370082[chr20;63574239;-]	14026	ENSG00000130589	HELZ2	helicase with zinc finger 2 [Source:HGNC Symbol;Acc:HGNC:30021]	ENST00000370082[chr20;63574239;63574239;-]	ENST00000370069[chr20;63604902;63604902;-]
60465	chr8	11479726	11480630	18	905	134.201	0.399194	0.820147	0.420953	hyper	ENST00000644741[chr8;11481068;-]	437	ENSG00000284957	AF131216.5	novel transcript	ENST00000527445[chr8;11474715;11474715;-]	ENST00000644741[chr8;11481068;11481068;-]
76129	chr2	74415448	74415857	23	410	-134.076	-0.308468	0.158112	0.46658	hypo	ENST00000640868[chr2;74416583;-]	725	ENSG00000284308	C2orf81	chromosome 2 open reading frame 81 [Source:HGNC Symbol;Acc:HGNC:34350]	ENST00000448783[chr2;74413603;74413603;-]	ENST00000640868[chr2;74416583;74416583;-]
70161	chr11	102438619	102439315	17	697	-134.02	-0.368334	0.324215	0.692549	hypo	ENST00000531103[chr11;102449452;-]	10136	ENSG00000152558	TMEM123	transmembrane protein 123 [Source:HGNC Symbol;Acc:HGNC:30138]	ENST00000528717[chr11;102452918;102452918;+]	ENST00000531103[chr11;102449452;102449452;-]
83243	chr7	150973877	150974194	18	318	-133.973	-0.330547	0.18499	0.515537	hypo	ENST00000430723[chr7;150978100;-]	3905	ENSG00000055118	KCNH2	potassium voltage-gated channel subfamily H member 2 [Source:HGNC Symbol;Acc:HGNC:6251]	ENST00000297494[chr7;150990994;150990994;+]	ENST00000430723[chr7;150978100;150978100;-]
30952	chr2	28273626	28275213	21	1588	133.95	0.278762	0.905673	0.626911	hyper	ENST00000423483[chr2;28308160;+]	32946	ENSG00000225991	RPL23AP34	ribosomal protein L23a pseudogene 34 [Source:HGNC Symbol;Acc:HGNC:36035]	ENST00000423483[chr2;28308160;28308160;+]	ENST00000418963[chr2;28310459;28310459;-]
82203	chr6	144284005	144284500	13	496	-133.902	-0.416249	0.0650112	0.48126	hypo	ENST00000433557[chr6;144285700;+]	1199	ENSG00000152818	UTRN	utrophin [Source:HGNC Symbol;Acc:HGNC:12635]	ENST00000433557[chr6;144285700;144285700;+]	ENST00000431309[chr6;144333301;144333301;-]
73305	chr16	27242661	27243464	17	804	-133.897	-0.453764	0.365332	0.819096	hypo	ENST00000562039[chr16;27233078;-]	9582	ENSG00000169189	NSMCE1	NSE1 homolog, SMC5-SMC6 complex component [Source:HGNC Symbol;Acc:HGNC:29897]	ENST00000562039[chr16;27233078;27233078;-]	ENST00000563900[chr16;27258151;27258151;-]
65181	chr9	115035797	115036562	18	766	133.799	0.379355	0.884465	0.50511	hyper	ENST00000460345[chr9;115035896;-]	0	ENSG00000041982	TNC	tenascin C [Source:HGNC Symbol;Acc:HGNC:5318]	ENST00000618336[chr9;114930595;114930595;-]	ENST00000481475[chr9;115055749;115055749;-]
74781	chr18	44581619	44582031	18	413	-133.684	-0.260442	0.438875	0.699316	hypo	ENST00000587877[chr18;44531697;-]	49921	ENSG00000267337	LINC01478	long intergenic non-protein coding RNA 1478 [Source:HGNC Symbol;Acc:HGNC:51121]	ENST00000587877[chr18;44531697;44531697;-]	ENST00000615893[chr18;44522365;44522365;+]
77409	chr20	32580861	32581474	20	614	-133.535	-0.317451	0.312456	0.629907	hypo	ENST00000457213[chr20;32581962;+]	487	ENSG00000228156	AL133343.1	novel transcript, antisense to NOL4L	ENST00000457213[chr20;32581962;32581962;+]	ENST00000201961[chr20;32584828;32584828;-]
28817	chr19	12899986	12900771	13	786	133.494	0.425636	0.926492	0.500856	hyper	ENST00000592819[chr19;12900484;-]	0	ENSG00000161860	SYCE2	synaptonemal complex central element protein 2 [Source:HGNC Symbol;Acc:HGNC:27411]	ENST00000264834[chr19;12887199;12887199;-]	ENST00000588242[chr19;12899570;12899570;+]
9284	chr11	1855117	1855656	14	540	133.378	0.4361	0.787833	0.351733	hyper	ENST00000311604[chr11;1852969;+]	2147	ENSG00000130592	LSP1	lymphocyte specific protein 1 [Source:HGNC Symbol;Acc:HGNC:6707]	ENST00000421485[chr11;1863245;1863245;+]	ENST00000311604[chr11;1852969;1852969;+]
15494	chr12	132760225	132760783	22	559	133.352	0.259219	0.748518	0.489298	hyper	ENST00000539605[chr12;132761813;-]	1029	ENSG00000176915	ANKLE2	ankyrin repeat and LEM domain containing 2 [Source:HGNC Symbol;Acc:HGNC:29101]	ENST00000545623[chr12;132751334;132751334;-]	ENST00000539605[chr12;132761813;132761813;-]
76127	chr2	73987482	73988049	21	568	-133.343	-0.405599	0.208511	0.614111	hypo	ENST00000496886[chr2;73986525;+]	956	ENSG00000187605	TET3	tet methylcytosine dioxygenase 3 [Source:HGNC Symbol;Acc:HGNC:28313]	ENST00000453103[chr2;73981441;73981441;-]	ENST00000496886[chr2;73986525;73986525;+]
76047	chr2	64859061	64859717	22	657	-133.161	-0.296312	0.31238	0.608692	hypo	ENST00000445865[chr2;64863626;-]	3908	ENSG00000234572	LINC01800	long intergenic non-protein coding RNA 1800 [Source:HGNC Symbol;Acc:HGNC:52590]	ENST00000363094[chr2;64834157;64834157;-]	ENST00000445865[chr2;64863626;64863626;-]
75367	chr19	38265178	38265827	19	650	-133.064	-0.269056	0.16841	0.437466	hypo	ENST00000592007[chr19;38265337;+]	0	ENSG00000167642	SPINT2	serine peptidase inhibitor, Kunitz type 2 [Source:HGNC Symbol;Acc:HGNC:11247]	ENST00000301242[chr19;38256591;38256591;-]	ENST00000590210[chr19;38264695;38264695;+]
47610	chr4	151029487	151030439	21	953	132.637	0.299544	0.873144	0.5736	hyper	ENST00000505168[chr4;151027089;+]	2397	ENSG00000235606	AK4P6	adenylate kinase 4 pseudogene 6 [Source:HGNC Symbol;Acc:HGNC:39069]	ENST00000510841[chr4;151015727;151015727;-]	ENST00000505168[chr4;151027089;151027089;+]
18848	chr14	65370398	65371378	17	981	132.567	0.413634	0.899787	0.486153	hyper	ENST00000584635[chr14;65335183;-]	35214	ENSG00000266740	MIR4708	microRNA 4708 [Source:HGNC Symbol;Acc:HGNC:41824]	ENST00000584635[chr14;65335183;65335183;-]	ENST00000621019[chr14;65412690;65412690;-]
6462	chr10	6060233	6060713	11	481	132.346	0.805899	0.86093	0.0550311	hyper	ENST00000256876[chr10;6062290;-]	1576	ENSG00000134460	IL2RA	interleukin 2 receptor subunit alpha [Source:HGNC Symbol;Acc:HGNC:6008]	ENST00000379888[chr10;6088986;6088986;+]	ENST00000256876[chr10;6062290;6062290;-]
28931	chr19	17121689	17122659	19	971	132.341	0.29021	0.860364	0.570154	hyper	ENST00000593411[chr19;17102181;+]	19507	ENSG00000099331	MYO9B	myosin IXB [Source:HGNC Symbol;Acc:HGNC:7609]	ENST00000597045[chr19;17099307;17099307;-]	ENST00000593411[chr19;17102181;17102181;+]
40686	chr3	50339490	50340047	13	558	132.075	0.473282	0.804946	0.331664	hyper	ENST00000488024[chr3;50340830;-]	782	ENSG00000068028	RASSF1	Ras association domain family member 1 [Source:HGNC Symbol;Acc:HGNC:9882]	ENST00000440013[chr3;50341105;50341105;+]	ENST00000488024[chr3;50340830;50340830;-]
54801	chr6	90103372	90103713	13	342	131.995	0.503787	0.908582	0.404795	hyper	ENST00000404861[chr6;90117105;-]	13391	ENSG00000218730	AL117342.1	A kinase (PRKA) interacting protein 1 (AKIP1) pseudogene	ENST00000481150[chr6;90008827;90008827;-]	ENST00000404861[chr6;90117105;90117105;-]
30876	chr2	25926718	25928177	21	1460	131.946	0.300906	0.90872	0.607814	hyper	ENST00000496378[chr2;25951919;-]	23741	ENSG00000084731	KIF3C	kinesin family member 3C [Source:HGNC Symbol;Acc:HGNC:6321]	ENST00000404822[chr2;25887206;25887206;-]	ENST00000496378[chr2;25951919;25951919;-]
73920	chr17	17181798	17182893	20	1096	-131.891	-0.442749	0.173072	0.615821	hypo	ENST00000624039[chr17;17181503;+]	294	ENSG00000278864	AC055811.4	novel transcript	ENST00000581989[chr17;17186464;17186464;+]	ENST00000624039[chr17;17181503;17181503;+]
6303	chr10	1036065	1036814	25	750	131.81	0.262188	0.933142	0.670955	hyper	ENST00000536039[chr10;1036822;+]	7	ENSG00000232656	IDI2-AS1	IDI2 antisense RNA 1 [Source:HGNC Symbol;Acc:HGNC:30885]	ENST00000536039[chr10;1036822;1036822;+]	ENST00000427898[chr10;1048397;1048397;-]
78153	chr22	40418457	40418876	20	420	-131.721	-0.290203	0.478018	0.768221	hypo	ENST00000477468[chr22;40417734;-]	722	ENSG00000196588	MRTFA	myocardin related transcription factor A [Source:HGNC Symbol;Acc:HGNC:14334]	ENST00000477468[chr22;40417734;40417734;-]	ENST00000609279[chr22;40415002;40415002;+]
43973	chr3	196080073	196080646	21	574	131.534	0.478578	0.589717	0.111139	hyper	ENST00000464011[chr3;196082090;-]	1443	ENSG00000072274	TFRC	transferrin receptor [Source:HGNC Symbol;Acc:HGNC:11763]	ENST00000491658[chr3;196069700;196069700;-]	ENST00000464011[chr3;196082090;196082090;-]
77600	chr20	57629695	57630442	21	748	-131.512	-0.309225	0.20138	0.510605	hypo	ENST00000395822[chr20;57620576;-]	9118	ENSG00000124256	ZBP1	Z-DNA binding protein 1 [Source:HGNC Symbol;Acc:HGNC:16176]	ENST00000395822[chr20;57620576;57620576;-]	ENST00000414037[chr20;57690624;57690624;-]
42341	chr3	126661812	126663827	31	2016	131.489	0.316197	0.909645	0.593448	hyper	ENST00000514993[chr3;126662145;+]	0	ENSG00000198284	NUP210P1	nucleoporin 210 pseudogene 1 [Source:HGNC Symbol;Acc:HGNC:27399]	ENST00000524230[chr3;126655155;126655155;-]	ENST00000504322[chr3;126660608;126660608;+]
30397	chr2	7694090	7694982	12	893	131.478	0.435768	0.905296	0.469528	hyper	ENST00000414654[chr2;7672246;-]	21843	ENSG00000230515	AC092580.2	novel transcript	ENST00000414654[chr2;7672246;7672246;-]	ENST00000430932[chr2;7735783;7735783;-]
74470	chr17	77960140	77960610	18	471	-131.422	-0.357271	0.26932	0.626592	hypo	ENST00000636222[chr17;77959239;+]	900	ENSG00000078687	TNRC6C	trinucleotide repeat containing 6C [Source:HGNC Symbol;Acc:HGNC:29318]	ENST00000588847[chr17;78004167;78004167;+]	ENST00000636222[chr17;77959239;77959239;+]
28241	chr18	77069779	77070487	19	709	131.411	0.472715	0.899725	0.42701	hyper	ENST00000580473[chr18;77087582;-]	17094	ENSG00000197971	MBP	myelin basic protein [Source:HGNC Symbol;Acc:HGNC:6925]	ENST00000613063[chr18;77093085;77093085;+]	ENST00000580473[chr18;77087582;77087582;-]
81010	chr5	134119682	134120462	21	781	-131.301	-0.677882	0.00573608	0.683618	hypo	ENST00000519037[chr5;134123617;+]	3154	ENSG00000081059	TCF7	transcription factor 7 [Source:HGNC Symbol;Acc:HGNC:11639]	ENST00000519037[chr5;134123617;134123617;+]	ENST00000520652[chr5;134115955;134115955;+]
64719	chr9	95822533	95823787	19	1255	131.238	0.271243	0.854109	0.582866	hyper	ENST00000517038[chr9;95859903;+]	36115	ENSG00000252847	RNU2-46P	RNA, U2 small nuclear 46, pseudogene [Source:HGNC Symbol;Acc:HGNC:48539]	ENST00000517038[chr9;95859903;95859903;+]	ENST00000600140[chr9;95772322;95772322;+]
42048	chr3	111593591	111594191	12	601	131.08	0.569229	0.879887	0.310658	hyper	ENST00000317012[chr3;111595443;-]	1251	ENSG00000177494	ZBED2	zinc finger BED-type containing 2 [Source:HGNC Symbol;Acc:HGNC:20710]	ENST00000462510[chr3;111571054;111571054;-]	ENST00000317012[chr3;111595443;111595443;-]
71948	chr14	24132323	24132840	24	518	-131.035	-0.316665	0.257379	0.574044	hypo	ENST00000559294[chr14;24132049;+]	273	ENSG00000139914	FITM1	fat storage inducing transmembrane protein 1 [Source:HGNC Symbol;Acc:HGNC:33714]	ENST00000206451[chr14;24136157;24136157;+]	ENST00000559294[chr14;24132049;24132049;+]
75491	chr19	47429080	47429559	18	480	-130.991	-0.288763	0.189113	0.477876	hypo	ENST00000600576[chr19;47432568;-]	3008	ENSG00000118160	SLC8A2	solute carrier family 8 member A2 [Source:HGNC Symbol;Acc:HGNC:11069]	ENST00000331559[chr19;47419523;47419523;-]	ENST00000600576[chr19;47432568;47432568;-]
22347	chr16	3668910	3669694	22	785	130.972	0.292672	0.864097	0.571425	hyper	ENST00000570514[chr16;3676214;-]	6519	ENSG00000126602	TRAP1	TNF receptor associated protein 1 [Source:HGNC Symbol;Acc:HGNC:16264]	ENST00000574494[chr16;3662267;3662267;-]	ENST00000570514[chr16;3676214;3676214;-]
6380	chr10	3095290	3095899	17	610	130.964	0.441215	0.597812	0.156596	hyper	ENST00000415005[chr10;3104723;+]	8823	ENSG00000067057	PFKP	phosphofructokinase, platelet [Source:HGNC Symbol;Acc:HGNC:8878]	ENST00000415005[chr10;3104723;3104723;+]	ENST00000407806[chr10;3070244;3070244;+]
38952	chr22	37147746	37148877	26	1132	130.952	0.369527	0.522096	0.152569	hyper	ENST00000216223[chr22;37149990;-]	1112	ENSG00000100385	IL2RB	interleukin 2 receptor subunit beta [Source:HGNC Symbol;Acc:HGNC:6009]	ENST00000440958[chr22;37143621;37143621;-]	ENST00000216223[chr22;37149990;37149990;-]
69554	chr10	131907459	131907991	17	533	-130.797	-0.402433	0.412683	0.815116	hypo	ENST00000470416[chr10;131901290;+]	6168	ENSG00000175470	PPP2R2D	protein phosphatase 2 regulatory subunit Bdelta [Source:HGNC Symbol;Acc:HGNC:23732]	ENST00000517472[chr10;131939775;131939775;+]	ENST00000470416[chr10;131901290;131901290;+]
396	chr1	12013688	12014716	20	1029	130.74	0.269389	0.911409	0.64202	hyper	ENST00000603287[chr1;12017308;-]	2591	ENSG00000270914	AL096840.1	inositol(myo)-1(or 4)-monophosphatase 1 (IMPA1) pseudogene	ENST00000478749[chr1;12019465;12019465;+]	ENST00000603287[chr1;12017308;12017308;-]
16	chr1	1142183	1142859	23	677	130.717	0.256745	0.846136	0.589391	hyper	ENST00000416774[chr1;1137016;+]	5166	ENSG00000223823	LINC01342	long intergenic non-protein coding RNA 1342 [Source:HGNC Symbol;Acc:HGNC:50551]	ENST00000384997[chr1;1167103;1167103;+]	ENST00000416774[chr1;1137016;1137016;+]
66900	chr1	9900295	9901069	15	775	-130.621	-0.30638	0.49419	0.80057	hypo	ENST00000377258[chr1;9893237;-]	7057	ENSG00000178585	CTNNBIP1	catenin beta interacting protein 1 [Source:HGNC Symbol;Acc:HGNC:16913]	ENST00000377258[chr1;9893237;9893237;-]	ENST00000377263[chr1;9910263;9910263;-]
83474	chr8	20234433	20235034	20	602	-130.391	-0.350583	0.328392	0.678976	hypo	ENST00000410335[chr8;20229778;+]	4654	ENSG00000222267	RNU6-892P	RNA, U6 small nuclear 892, pseudogene [Source:HGNC Symbol;Acc:HGNC:47855]	ENST00000523103[chr8;20275772;20275772;+]	ENST00000410335[chr8;20229778;20229778;+]
2617	chr1	92486997	92487480	14	484	130.357	0.388446	0.437299	0.0488532	hyper	ENST00000294702[chr1;92486876;-]	120	ENSG00000162676	GFI1	growth factor independent 1 transcriptional repressor [Source:HGNC Symbol;Acc:HGNC:4237]	ENST00000294702[chr1;92486876;92486876;-]	ENST00000413730[chr1;92580821;92580821;-]
78863	chr3	105365538	105366074	17	537	-130.339	-0.284696	0.0916981	0.376394	hypo	ENST00000306107[chr3;105366908;+]	833	ENSG00000170017	ALCAM	activated leukocyte cell adhesion molecule [Source:HGNC Symbol;Acc:HGNC:400]	ENST00000306107[chr3;105366908;105366908;+]	ENST00000476370[chr3;105673993;105673993;-]
84927	chr9	135887337	135887940	21	604	-130.261	-0.276987	0.140776	0.417763	hypo	ENST00000312405[chr9;135882897;-]	4439	ENSG00000130559	CAMSAP1	calmodulin regulated spectrin associated protein 1 [Source:HGNC Symbol;Acc:HGNC:19946]	ENST00000312405[chr9;135882897;135882897;-]	ENST00000389532[chr9;135907224;135907224;-]
84936	chr9	136530109	136530592	20	484	-130.26	-0.397913	0.224558	0.622471	hypo	ENST00000491649[chr9;136523898;-]	6210	ENSG00000148400	NOTCH1	notch 1 [Source:HGNC Symbol;Acc:HGNC:7881]	ENST00000491649[chr9;136523898;136523898;-]	ENST00000277541[chr9;136545786;136545786;-]
70854	chr12	53750737	53751049	20	313	-130.151	-0.285645	0.276403	0.562048	hypo	ENST00000570015[chr12;53751835;-]	785	ENSG00000260492	CISTR	chondrogenesis-associated transcript [Source:HGNC Symbol;Acc:HGNC:49426]	ENST00000566418[chr12;53754357;53754357;+]	ENST00000570015[chr12;53751835;53751835;-]
69519	chr10	124739867	124740905	20	1039	-130.131	-0.454056	0.2567	0.710756	hypo	ENST00000392754[chr10;124742970;-]	2064	ENSG00000189319	FAM53B	family with sequence similarity 53 member B [Source:HGNC Symbol;Acc:HGNC:28968]	ENST00000362596[chr10;124766195;124766195;+]	ENST00000392754[chr10;124742970;124742970;-]
51839	chr5	143183358	143183822	13	465	130.045	0.4534	0.796235	0.342835	hyper	ENST00000433186[chr5;143192499;+]	8676	ENSG00000230789	ARHGAP26-IT1	ARHGAP26 intronic transcript 1 [Source:HGNC Symbol;Acc:HGNC:41429]	ENST00000433186[chr5;143192499;143192499;+]	ENST00000646213[chr5;143168554;143168554;+]
77597	chr20	57435331	57435917	23	587	-130.022	-0.299641	0.284747	0.584388	hypo	ENST00000417346[chr20;57393062;-]	42268	ENSG00000218018	AL109955.1	uncharacterized LOC100291105 [Source:NCBI gene;Acc:100291105]	ENST00000417346[chr20;57393062;57393062;-]	ENST00000371219[chr20;57392229;57392229;+]
39506	chr3	4976701	4977332	22	632	130.012	0.327292	0.500747	0.173455	hyper	ENST00000256495[chr3;4979115;+]	1782	ENSG00000134107	BHLHE40	basic helix-loop-helix family member e40 [Source:HGNC Symbol;Acc:HGNC:1046]	ENST00000256495[chr3;4979115;4979115;+]	ENST00000441386[chr3;4979937;4979937;-]
56246	chr6	158643099	158643772	24	674	129.989	0.387294	0.62636	0.239066	hyper	ENST00000367088[chr6;158642788;-]	310	ENSG00000146425	DYNLT1	dynein light chain Tctex-type 1 [Source:HGNC Symbol;Acc:HGNC:11697]	ENST00000367088[chr6;158642788;158642788;-]	ENST00000367085[chr6;158644738;158644738;-]
67408	chr1	50978583	50979287	17	705	-129.982	-0.349479	0.12429	0.473769	hypo	ENST00000371761[chr1;50969943;+]	8639	ENSG00000123080	CDKN2C	cyclin dependent kinase inhibitor 2C [Source:HGNC Symbol;Acc:HGNC:1789]	ENST00000396153[chr1;50960263;50960263;-]	ENST00000371761[chr1;50969943;50969943;+]
35421	chr2	218284286	218285137	21	852	129.899	0.334531	0.878912	0.544381	hyper	ENST00000396809[chr2;218285934;-]	796	ENSG00000135926	TMBIM1	transmembrane BAX inhibitor motif containing 1 [Source:HGNC Symbol;Acc:HGNC:23410]	ENST00000425694[chr2;218282208;218282208;-]	ENST00000396809[chr2;218285934;218285934;-]
71308	chr12	124554254	124554902	21	649	-129.896	-0.427058	0.156372	0.58343	hypo	ENST00000624854[chr12;124555904;+]	1001	ENSG00000279121	AC073592.5	novel transcript	ENST00000624854[chr12;124555904;124555904;+]	ENST00000624885[chr12;124542502;124542502;+]
53766	chr6	35469791	35470739	20	949	129.853	0.363131	0.699343	0.336212	hyper	ENST00000619751[chr6;35470507;+]	0	ENSG00000276712	MIR7111	microRNA 7111 [Source:HGNC Symbol;Acc:HGNC:50073]	ENST00000450618[chr6;35544631;35544631;+]	ENST00000464112[chr6;35468419;35468419;+]
60162	chr8	1029006	1030196	24	1191	129.834	0.329568	0.868744	0.539176	hyper	ENST00000634128[chr8;1018756;+]	10249	ENSG00000282692	AC129915.3	novel transcript	ENST00000520524[chr8;1104881;1104881;+]	ENST00000634128[chr8;1018756;1018756;+]
70774	chr12	47306815	47307380	19	566	-129.804	-0.272018	0.109967	0.381985	hypo	ENST00000547748[chr12;47279021;-]	27793	ENSG00000257925	AC008083.1	novel transcript, antisense to FAM113B	ENST00000547748[chr12;47279021;47279021;-]	ENST00000546707[chr12;47342089;47342089;-]
82996	chr7	101817708	101818124	18	417	-129.773	-0.287903	0.271759	0.559662	hypo	ENST00000549414[chr7;101817639;+]	68	ENSG00000257923	CUX1	cut like homeobox 1 [Source:HGNC Symbol;Acc:HGNC:2557]	ENST00000558469[chr7;101818920;101818920;+]	ENST00000549414[chr7;101817639;101817639;+]
24259	chr16	87698457	87698967	19	511	129.768	0.397574	0.867537	0.469963	hyper	ENST00000568444[chr16;87699415;-]	447	ENSG00000104731	KLHDC4	kelch domain containing 4 [Source:HGNC Symbol;Acc:HGNC:25272]	ENST00000538868[chr16;87696147;87696147;-]	ENST00000568444[chr16;87699415;87699415;-]
79805	chr4	78777699	78777926	8	228	-129.699	-0.645163	0.160491	0.805654	hypo	ENST00000335016[chr4;78776377;+]	1321	ENSG00000138756	BMP2K	BMP2 inducible kinase [Source:HGNC Symbol;Acc:HGNC:18041]	ENST00000564925[chr4;78775973;78775973;-]	ENST00000335016[chr4;78776377;78776377;+]
79484	chr4	10118297	10118858	13	562	-129.674	-0.420205	0.196797	0.617001	hypo	ENST00000382452[chr4;10116949;-]	1347	ENSG00000071127	WDR1	WD repeat domain 1 [Source:HGNC Symbol;Acc:HGNC:12754]	ENST00000382452[chr4;10116949;10116949;-]	ENST00000511779[chr4;10143655;10143655;-]
33185	chr2	120230664	120231394	15	731	129.673	0.615371	0.755124	0.139753	hyper	ENST00000426077[chr2;120223408;-]	7255	ENSG00000226479	TMEM185B	transmembrane protein 185B [Source:HGNC Symbol;Acc:HGNC:18896]	ENST00000426077[chr2;120223408;120223408;-]	ENST00000438005[chr2;120215180;120215180;+]
68521	chr1	226635090	226635904	18	815	-129.541	-0.296474	0.468957	0.765431	hypo	ENST00000443422[chr1;226659670;-]	23765	ENSG00000228382	ITPKB-IT1	ITPKB intronic transcript 1 [Source:HGNC Symbol;Acc:HGNC:41349]	ENST00000453525[chr1;226668896;226668896;+]	ENST00000443422[chr1;226659670;226659670;-]
68259	chr1	197903413	197904750	19	1338	-129.523	-0.375651	0.417206	0.792857	hypo	ENST00000436652[chr1;197902777;+]	635	ENSG00000203724	C1orf53	chromosome 1 open reading frame 53 [Source:HGNC Symbol;Acc:HGNC:30003]	ENST00000542800[chr1;197905516;197905516;+]	ENST00000436652[chr1;197902777;197902777;+]
55694	chr6	137870863	137871851	17	989	129.521	0.41782	0.504473	0.0866529	hyper	ENST00000614035[chr6;137871210;+]	0	ENSG00000118503	TNFAIP3	TNF alpha induced protein 3 [Source:HGNC Symbol;Acc:HGNC:11896]	ENST00000606998[chr6;137868233;137868233;-]	ENST00000433680[chr6;137867581;137867581;+]
65393	chr9	125513530	125514113	11	584	129.462	0.479172	0.902189	0.423017	hyper	ENST00000488416[chr9;125513207;-]	322	ENSG00000243845	RN7SL30P	RNA, 7SL, cytoplasmic 30, pseudogene [Source:HGNC Symbol;Acc:HGNC:46046]	ENST00000488416[chr9;125513207;125513207;-]	ENST00000437973[chr9;125585627;125585627;-]
82272	chr6	154218787	154219866	15	1080	-129.454	-0.334836	0.334723	0.669558	hypo	ENST00000519091[chr6;154219189;-]	0	ENSG00000074706	IPCEF1	interaction protein for cytohesin exchange factors 1 [Source:HGNC Symbol;Acc:HGNC:21204]	ENST00000484827[chr6;154214313;154214313;-]	ENST00000456309[chr6;154216930;154216930;+]
28601	chr19	6592353	6592972	20	620	129.253	0.403269	0.85304	0.44977	hyper	ENST00000600588[chr19;6593328;+]	355	ENSG00000268785	RPL7P50	ribosomal protein L7 pseudogene 50 [Source:HGNC Symbol;Acc:HGNC:35816]	ENST00000600588[chr19;6593328;6593328;+]	ENST00000597430[chr19;6604103;6604103;-]
80294	chr4	185384674	185385793	21	1120	-129.222	-0.25069	0.28349	0.53418	hypo	ENST00000510776[chr4;185379018;-]	5655	ENSG00000109771	LRP2BP	LRP2 binding protein [Source:HGNC Symbol;Acc:HGNC:25434]	ENST00000510776[chr4;185379018;185379018;-]	ENST00000505916[chr4;185395899;185395899;-]
43258	chr3	170057749	170058759	13	1011	129.182	0.472248	0.895449	0.423201	hyper	ENST00000476668[chr3;170057840;+]	0	ENSG00000173890	GPR160	G protein-coupled receptor 160 [Source:HGNC Symbol;Acc:HGNC:23693]	ENST00000461049[chr3;170062243;170062243;+]	ENST00000364472[chr3;170057300;170057300;+]
76270	chr2	96870678	96871276	14	599	-129.14	-0.384338	0.112998	0.497337	hypo	ENST00000449330[chr2;96870757;-]	0	ENSG00000168758	SEMA4C	semaphorin 4C [Source:HGNC Symbol;Acc:HGNC:10731]	ENST00000305476[chr2;96869971;96869971;-]	ENST00000470789[chr2;96895142;96895142;-]
1857	chr1	61270807	61272324	21	1518	129.14	0.388894	0.93217	0.543276	hyper	ENST00000596354[chr1;61253510;-]	17296	ENSG00000237853	NFIA-AS1	NFIA antisense RNA 1 [Source:HGNC Symbol;Acc:HGNC:40402]	ENST00000596354[chr1;61253510;61253510;-]	ENST00000603233[chr1;61124732;61124732;+]
53210	chr6	15023684	15023902	11	219	129.006	0.564408	0.853905	0.289497	hyper	ENST00000629853[chr6;15021964;-]	1719	ENSG00000234261	AL138720.1	novel transcript	ENST00000629853[chr6;15021964;15021964;-]	ENST00000437648[chr6;15090003;15090003;-]
57616	chr7	35730445	35731422	21	978	128.898	0.328017	0.913787	0.585769	hyper	ENST00000585952[chr7;35716801;+]	13643	ENSG00000227544	AC018647.1	uncharacterized LOC100506725 [Source:NCBI gene;Acc:100506725]	ENST00000603731[chr7;35695571;35695571;-]	ENST00000585952[chr7;35716801;35716801;+]
77655	chr20	63738768	63739258	20	491	-128.767	-0.428298	0.299762	0.72806	hypo	ENST00000476221[chr20;63738409;+]	358	ENSG00000273047	AL121845.2	novel transcript, LIME1-SLC2A4RG readthrough	ENST00000266077[chr20;63739860;63739860;+]	ENST00000476221[chr20;63738409;63738409;+]
41135	chr3	69206010	69206576	12	567	128.682	0.542236	0.832299	0.290062	hyper	ENST00000462512[chr3;69200898;-]	5111	ENSG00000114541	FRMD4B	FERM domain containing 4B [Source:HGNC Symbol;Acc:HGNC:24886]	ENST00000462512[chr3;69200898;69200898;-]	ENST00000483668[chr3;69250212;69250212;-]
76390	chr2	112182666	112183152	16	487	-128.435	-0.554972	0.102592	0.657564	hypo	ENST00000272559[chr2;112181882;+]	783	ENSG00000144152	FBLN7	fibulin 7 [Source:HGNC Symbol;Acc:HGNC:26740]	ENST00000624058[chr2;112188363;112188363;+]	ENST00000272559[chr2;112181882;112181882;+]
59548	chr7	139683076	139683573	17	498	128.386	0.359414	0.926122	0.566708	hyper	ENST00000342645[chr7;139717013;-]	33439	ENSG00000064393	HIPK2	homeodomain interacting protein kinase 2 [Source:HGNC Symbol;Acc:HGNC:14402]	ENST00000493340[chr7;139777050;139777050;+]	ENST00000342645[chr7;139717013;139717013;-]
62875	chr8	133406999	133407680	16	682	128.38	0.386112	0.931908	0.545796	hyper	ENST00000522430[chr8;133408005;+]	324	ENSG00000225259	ST13P6	ST13, Hsp70 interacting protein pseudogene 6 [Source:HGNC Symbol;Acc:HGNC:18557]	ENST00000522430[chr8;133408005;133408005;+]	ENST00000522204[chr8;133475934;133475934;-]
78928	chr3	120349873	120350506	11	634	-128.366	-0.422366	0.206398	0.628764	hypo	ENST00000494869[chr3;120349715;+]	157	ENSG00000240661	AC063952.1	novel V-set domain-containing pseudogene	ENST00000295628[chr3;120349339;120349339;-]	ENST00000494869[chr3;120349715;120349715;+]
78017	chr22	25111919	25112400	16	482	-128.322	-0.317783	0.426424	0.744207	hypo	ENST00000637069[chr22;25111841;+]	77	ENSG00000197077	KIAA1671	KIAA1671 [Source:HGNC Symbol;Acc:HGNC:29345]	ENST00000623980[chr22;25065241;25065241;-]	ENST00000637069[chr22;25111841;25111841;+]
4391	chr1	182249221	182249732	13	512	128.296	0.438643	0.764102	0.325458	hyper	ENST00000608183[chr1;182244399;-]	4821	ENSG00000228918	LINC01344	long intergenic non-protein coding RNA 1344 [Source:HGNC Symbol;Acc:HGNC:50554]	ENST00000608183[chr1;182244399;182244399;-]	ENST00000449842[chr1;182314061;182314061;-]
405	chr1	12051794	12052779	17	986	128.273	0.460883	0.814294	0.353412	hyper	ENST00000417814[chr1;12063376;+]	10596	ENSG00000120949	TNFRSF8	TNF receptor superfamily member 8 [Source:HGNC Symbol;Acc:HGNC:11923]	ENST00000417814[chr1;12063376;12063376;+]	ENST00000478299[chr1;12031126;12031126;+]
74542	chr17	82314999	82315679	22	681	-128.233	-0.288704	0.392857	0.681562	hypo	ENST00000581434[chr17;82317550;-]	1870	ENSG00000173762	CD7	CD7 molecule [Source:HGNC Symbol;Acc:HGNC:1695]	ENST00000581489[chr17;82292814;82292814;-]	ENST00000581434[chr17;82317550;82317550;-]
74453	chr17	77364187	77364682	18	496	-128.2	-0.358198	0.317627	0.675825	hypo	ENST00000423034[chr17;77373189;+]	8506	ENSG00000184640	SEPT9	septin 9 [Source:HGNC Symbol;Acc:HGNC:7323]	ENST00000423034[chr17;77373189;77373189;+]	ENST00000588701[chr17;77377236;77377236;-]
38977	chr22	37675520	37676094	14	575	128.112	0.41188	0.467952	0.056072	hyper	ENST00000454173[chr22;37675687;+]	0	ENSG00000100097	LGALS1	galectin 1 [Source:HGNC Symbol;Acc:HGNC:6561]	ENST00000489315[chr22;37676124;37676124;+]	ENST00000403251[chr22;37664910;37664910;+]
28980	chr19	18420525	18421090	21	566	128.109	0.33437	0.743547	0.409177	hyper	ENST00000602088[chr19;18420102;+]	422	ENSG00000130511	SSBP4	single stranded DNA binding protein 4 [Source:HGNC Symbol;Acc:HGNC:15676]	ENST00000600628[chr19;18426039;18426039;+]	ENST00000602088[chr19;18420102;18420102;+]
76049	chr2	65031180	65032354	16	1175	-128.092	-0.277649	0.284501	0.56215	hypo	ENST00000622718[chr2;65030746;+]	433	ENSG00000232613	LINC02576	long intergenic non-protein coding RNA 2576 [Source:HGNC Symbol;Acc:HGNC:53748]	ENST00000475851[chr2;65056365;65056365;+]	ENST00000622718[chr2;65030746;65030746;+]
29513	chr19	38977432	38978272	16	841	128.039	0.439374	0.802309	0.362934	hyper	ENST00000292852[chr19;38975910;-]	1521	ENSG00000269190	FBXO17	F-box protein 17 [Source:HGNC Symbol;Acc:HGNC:18754]	ENST00000292852[chr19;38975910;38975910;-]	ENST00000402029[chr19;38930998;38930998;+]
25901	chr17	59751888	59752354	12	467	127.78	0.568493	0.880442	0.311949	hyper	ENST00000592619[chr17;59735337;+]	16550	ENSG00000062716	VMP1	vacuole membrane protein 1 [Source:HGNC Symbol;Acc:HGNC:29559]	ENST00000591877[chr17;59773753;59773753;+]	ENST00000592619[chr17;59735337;59735337;+]
9172	chr10	132575447	132576542	23	1096	127.607	0.33747	0.68445	0.346981	hyper	ENST00000342652[chr10;132607925;+]	31382	ENSG00000068383	INPP5A	inositol polyphosphate-5-phosphatase A [Source:HGNC Symbol;Acc:HGNC:6076]	ENST00000342652[chr10;132607925;132607925;+]	ENST00000423490[chr10;132538138;132538138;+]
28904	chr19	16160794	16161564	17	771	127.591	0.329963	0.848027	0.518064	hyper	ENST00000591154[chr19;16152551;+]	8242	ENSG00000196684	HSH2D	hematopoietic SH2 domain containing [Source:HGNC Symbol;Acc:HGNC:24920]	ENST00000597983[chr19;16139892;16139892;-]	ENST00000591154[chr19;16152551;16152551;+]
54564	chr6	73450154	73450614	10	461	127.569	0.687639	0.923643	0.236004	hyper	ENST00000370318[chr6;73452259;-]	1644	ENSG00000164430	CGAS	cyclic GMP-AMP synthase [Source:HGNC Symbol;Acc:HGNC:21367]	ENST00000459924[chr6;73445685;73445685;-]	ENST00000370318[chr6;73452259;73452259;-]
28825	chr19	13131953	13132997	19	1045	127.555	0.28509	0.841244	0.556154	hyper	ENST00000591837[chr19;13131570;+]	382	ENSG00000266897	AC005546.1	novel transcript	ENST00000585663[chr19;13137278;13137278;+]	ENST00000591837[chr19;13131570;13131570;+]
81496	chr6	15530147	15530682	16	536	-127.538	-0.299648	0.49006	0.789709	hypo	ENST00000514651[chr6;15533547;-]	2864	ENSG00000047579	DTNBP1	dystrobrevin binding protein 1 [Source:HGNC Symbol;Acc:HGNC:17328]	ENST00000614916[chr6;15522300;15522300;-]	ENST00000514651[chr6;15533547;15533547;-]
67784	chr1	111473711	111474409	19	699	-127.536	-0.421816	0.372678	0.794493	hypo	ENST00000369718[chr1;111473868;+]	0	ENSG00000143110	C1orf162	chromosome 1 open reading frame 162 [Source:HGNC Symbol;Acc:HGNC:28344]	ENST00000464591[chr1;111474567;111474567;+]	ENST00000472933[chr1;111488824;111488824;-]
72477	chr14	101780957	101781273	16	317	-127.455	-0.32637	0.17264	0.499011	hypo	ENST00000553554[chr14;101786110;+]	4836	ENSG00000078304	PPP2R5C	protein phosphatase 2 regulatory subunit B'gamma [Source:HGNC Symbol;Acc:HGNC:9311]	ENST00000553554[chr14;101786110;101786110;+]	ENST00000553890[chr14;101762927;101762927;+]
39526	chr3	5022633	5023643	20	1011	127.428	0.37876	0.924599	0.545839	hyper	ENST00000460806[chr3;4980231;+]	42401	ENSG00000134107	BHLHE40	basic helix-loop-helix family member e40 [Source:HGNC Symbol;Acc:HGNC:1046]	ENST00000615178[chr3;4979961;4979961;-]	ENST00000460806[chr3;4980231;4980231;+]
74954	chr18	77114432	77114914	21	483	-127.307	-0.294147	0.416819	0.710966	hypo	ENST00000611482[chr18;77112639;+]	1792	ENSG00000278330	AC018529.2	novel transcript, antisense to MBP	ENST00000624212[chr18;77110537;77110537;-]	ENST00000611482[chr18;77112639;77112639;+]
67809	chr1	115147759	115148163	19	405	-127.277	-0.260223	0.32472	0.584942	hypo	ENST00000448680[chr1;115099671;+]	48087	ENSG00000233730	LINC01765	long intergenic non-protein coding RNA 1765 [Source:HGNC Symbol;Acc:HGNC:52555]	ENST00000369515[chr1;115089500;115089500;-]	ENST00000448680[chr1;115099671;115099671;+]
30512	chr2	10121220	10122000	18	781	127.274	0.360661	0.459179	0.0985187	hyper	ENST00000360566[chr2;10122327;+]	326	ENSG00000171848	RRM2	ribonucleotide reductase regulatory subunit M2 [Source:HGNC Symbol;Acc:HGNC:10452]	ENST00000360566[chr2;10122327;10122327;+]	ENST00000607140[chr2;10120733;10120733;+]
15723	chr13	25902616	25903287	18	672	127.223	0.506671	0.762994	0.256323	hyper	ENST00000447435[chr13;25863667;-]	38948	ENSG00000180803	AL157366.1	novel pseudogene	ENST00000447435[chr13;25863667;25863667;-]	ENST00000411226[chr13;25950821;25950821;-]
43910	chr3	194089126	194090006	22	881	127.205	0.342512	0.799132	0.45662	hyper	ENST00000457815[chr3;194091560;+]	1553	ENSG00000229964	AC080129.1	novel transcript	ENST00000457815[chr3;194091560;194091560;+]	ENST00000615240[chr3;194070238;194070238;+]
84558	chr9	93061851	93062490	16	640	-127.163	-0.407208	0.244143	0.65135	hypo	ENST00000465709[chr9;93058778;+]	3072	ENSG00000157303	SUSD3	sushi domain containing 3 [Source:HGNC Symbol;Acc:HGNC:28391]	ENST00000375469[chr9;93069099;93069099;+]	ENST00000465709[chr9;93058778;93058778;+]
77417	chr20	32840854	32841414	16	561	-127.148	-0.318596	0.481283	0.799879	hypo	ENST00000565572[chr20;32854257;-]	12842	ENSG00000260536	AL035071.2	novel transcript, antisense to MAPRE1	ENST00000569087[chr20;32856620;32856620;+]	ENST00000565572[chr20;32854257;32854257;-]
69967	chr11	65539807	65540017	20	211	-127.101	-0.285873	0.331476	0.617349	hypo	ENST00000529371[chr11;65540452;-]	434	ENSG00000168056	LTBP3	latent transforming growth factor beta binding protein 3 [Source:HGNC Symbol;Acc:HGNC:6716]	ENST00000625165[chr11;65561483;65561483;+]	ENST00000529371[chr11;65540452;65540452;-]
412	chr1	12067561	12069122	23	1562	127.02	0.410042	0.790043	0.380001	hyper	ENST00000514649[chr1;12063469;+]	4091	ENSG00000120949	TNFRSF8	TNF receptor superfamily member 8 [Source:HGNC Symbol;Acc:HGNC:11923]	ENST00000496974[chr1;12037014;12037014;-]	ENST00000514649[chr1;12063469;12063469;+]
15402	chr12	130396595	130397914	24	1320	126.862	0.354039	0.86647	0.512431	hyper	ENST00000540658[chr12;130407830;-]	9915	ENSG00000060709	RIMBP2	RIMS binding protein 2 [Source:HGNC Symbol;Acc:HGNC:30339]	ENST00000624734[chr12;130425003;130425003;+]	ENST00000540658[chr12;130407830;130407830;-]
52427	chr5	169655936	169656854	19	919	126.831	0.37921	0.898028	0.518818	hyper	ENST00000524185[chr5;169637290;+]	18645	ENSG00000134516	DOCK2	dedicator of cytokinesis 2 [Source:HGNC Symbol;Acc:HGNC:2988]	ENST00000523684[chr5;169695178;169695178;+]	ENST00000524185[chr5;169637290;169637290;+]
63077	chr8	142259532	142260696	33	1165	126.809	0.275269	0.869777	0.594508	hyper	ENST00000521103[chr8;142247866;-]	11665	ENSG00000253602	RN7SL260P	RNA, 7SL, cytoplasmic 260, pseudogene [Source:HGNC Symbol;Acc:HGNC:46276]	ENST00000521103[chr8;142247866;142247866;-]	ENST00000521825[chr8;142279997;142279997;-]
81988	chr6	106509529	106510070	19	542	-126.777	-0.42294	0.242207	0.665147	hypo	ENST00000369066[chr6;106511854;+]	1783	ENSG00000112297	CRYBG1	crystallin beta-gamma domain containing 1 [Source:HGNC Symbol;Acc:HGNC:356]	ENST00000369066[chr6;106511854;106511854;+]	ENST00000363444[chr6;106454827;106454827;+]
7015	chr10	30783034	30783772	15	739	126.736	0.493403	0.747605	0.254202	hyper	ENST00000608729[chr10;30833387;-]	49614	ENSG00000272914	AL359532.1	novel transcript, sense intronic to ZNF438	ENST00000375318[chr10;30629762;30629762;-]	ENST00000608729[chr10;30833387;30833387;-]
78122	chr22	38873060	38873520	19	461	-126.721	-0.265852	0.0653022	0.331154	hypo	ENST00000407418[chr22;38872314;-]	745	ENSG00000183741	CBX6	chromobox 6 [Source:HGNC Symbol;Acc:HGNC:1556]	ENST00000407418[chr22;38872314;38872314;-]	ENST00000513758[chr22;38998209;38998209;-]
54032	chr6	44704335	44705080	14	746	126.707	0.432913	0.91591	0.482997	hyper	ENST00000624717[chr6;44551576;+]	152758	ENSG00000279076	AL136140.2	TEC	ENST00000605501[chr6;44898710;44898710;+]	ENST00000624717[chr6;44551576;44551576;+]
916	chr1	26790570	26791483	12	914	126.699	0.456017	0.850851	0.394835	hyper	ENST00000455364[chr1;26788927;+]	1642	ENSG00000060642	PIGV	phosphatidylinositol glycan anchor biosynthesis class V [Source:HGNC Symbol;Acc:HGNC:26031]	ENST00000477476[chr1;26814821;26814821;+]	ENST00000455364[chr1;26788927;26788927;+]
53712	chr6	33205261	33205838	14	578	126.655	0.420307	0.697328	0.277021	hyper	ENST00000469186[chr6;33204685;+]	575	ENSG00000204228	HSD17B8	hydroxysteroid 17-beta dehydrogenase 8 [Source:HGNC Symbol;Acc:HGNC:3554]	ENST00000362166[chr6;33207834;33207834;+]	ENST00000469186[chr6;33204685;33204685;+]
82427	chr7	921854	922352	18	499	-126.646	-0.357865	0.308039	0.665904	hypo	ENST00000617043[chr7;920889;-]	964	ENSG00000105963	ADAP1	ArfGAP with dual PH domains 1 [Source:HGNC Symbol;Acc:HGNC:16486]	ENST00000617043[chr7;920889;920889;-]	ENST00000488527[chr7;923338;923338;-]
37116	chr20	51404785	51405333	10	549	126.628	0.676254	0.875211	0.198956	hyper	ENST00000496054[chr20;51399219;-]	5565	ENSG00000101096	NFATC2	nuclear factor of activated T cells 2 [Source:HGNC Symbol;Acc:HGNC:7776]	ENST00000496054[chr20;51399219;51399219;-]	ENST00000582236[chr20;51452977;51452977;-]
37378	chr20	62565447	62566502	23	1056	126.618	0.388022	0.897464	0.509442	hyper	ENST00000347538[chr20;62564911;+]	535	ENSG00000284508	MIR133A2	microRNA 133a-2 [Source:HGNC Symbol;Acc:HGNC:31518]	ENST00000441388[chr20;62572670;62572670;+]	ENST00000347538[chr20;62564911;62564911;+]
10401	chr11	62666144	62666560	18	417	126.551	0.319313	0.687414	0.368101	hyper	ENST00000383870[chr11;62665421;+]	722	ENSG00000206597	SNORA57	small nucleolar RNA, H/ACA box 57 [Source:HGNC Symbol;Acc:HGNC:32651]	ENST00000524958[chr11;62665217;62665217;-]	ENST00000383870[chr11;62665421;62665421;+]
60336	chr8	6748509	6749077	16	569	126.546	0.380775	0.898074	0.517299	hyper	ENST00000533159[chr8;6747683;+]	825	ENSG00000155189	AGPAT5	1-acylglycerol-3-phosphate O-acyltransferase 5 [Source:HGNC Symbol;Acc:HGNC:20886]	ENST00000636806[chr8;6745240;6745240;-]	ENST00000533159[chr8;6747683;6747683;+]
71182	chr12	113217562	113218036	12	475	-126.498	-0.444639	0.364206	0.808845	hypo	ENST00000546692[chr12;113221027;-]	2990	ENSG00000166578	IQCD	IQ motif containing D [Source:HGNC Symbol;Acc:HGNC:25168]	ENST00000552642[chr12;113221049;113221049;+]	ENST00000546692[chr12;113221027;113221027;-]
82490	chr7	5693841	5694736	10	896	-126.453	-0.59971	0.184237	0.783947	hypo	ENST00000443837[chr7;5680461;-]	13379	ENSG00000237738	RNF216-IT1	RNF216 intronic transcript 1 [Source:HGNC Symbol;Acc:HGNC:41463]	ENST00000443837[chr7;5680461;5680461;-]	ENST00000635894[chr7;5711910;5711910;-]
76336	chr2	106095635	106096261	19	627	-126.41	-0.410931	0.123735	0.534666	hypo	ENST00000473338[chr2;106097710;-]	1448	ENSG00000115652	UXS1	UDP-glucuronate decarboxylase 1 [Source:HGNC Symbol;Acc:HGNC:17729]	ENST00000419904[chr2;106179541;106179541;+]	ENST00000473338[chr2;106097710;106097710;-]
67205	chr1	32275279	32275606	21	328	-126.29	-0.405992	0.412054	0.818046	hypo	ENST00000469956[chr1;32275619;+]	12	ENSG00000182866	LCK	LCK proto-oncogene, Src family tyrosine kinase [Source:HGNC Symbol;Acc:HGNC:6524]	ENST00000469956[chr1;32275619;32275619;+]	ENST00000333070[chr1;32274131;32274131;+]
53119	chr6	11223663	11224759	17	1097	126.255	0.332509	0.745966	0.413458	hyper	ENST00000379433[chr6;11232658;-]	7898	ENSG00000111859	NEDD9	neural precursor cell expressed, developmentally down-regulated 9 [Source:HGNC Symbol;Acc:HGNC:7733]	ENST00000505589[chr6;11192567;11192567;-]	ENST00000379433[chr6;11232658;11232658;-]
83536	chr8	26440971	26441524	20	554	-126.235	-0.365853	0.0396147	0.405468	hypo	ENST00000518031[chr8;26440490;+]	480	ENSG00000254362	AC011726.3	novel transcript	ENST00000515686[chr8;26434065;26434065;-]	ENST00000518031[chr8;26440490;26440490;+]
81067	chr5	139543481	139543786	21	306	-126.221	-0.290203	0.121046	0.411249	hypo	ENST00000384293[chr5;139555001;-]	11214	ENSG00000207020	RF00019		ENST00000398733[chr5;139561165;139561165;+]	ENST00000384293[chr5;139555001;139555001;-]
74524	chr17	81291716	81292229	18	514	-126.174	-0.280096	0.348784	0.62888	hypo	ENST00000540233[chr17;81294914;-]	2684	ENSG00000157637	SLC38A10	solute carrier family 38 member 10 [Source:HGNC Symbol;Acc:HGNC:28237]	ENST00000542075[chr17;81285714;81285714;-]	ENST00000540233[chr17;81294914;81294914;-]
64815	chr9	97921373	97921840	21	468	126.166	0.266789	0.518141	0.251352	hyper	ENST00000471580[chr9;97922468;-]	627	ENSG00000136932	TRMO	tRNA methyltransferase O [Source:HGNC Symbol;Acc:HGNC:30967]	ENST00000375118[chr9;97912471;97912471;-]	ENST00000471580[chr9;97922468;97922468;-]
82483	chr7	5532792	5533519	17	728	-126.016	-0.258659	0.159948	0.418608	hypo	ENST00000331789[chr7;5530709;-]	2082	ENSG00000075624	ACTB	actin beta [Source:HGNC Symbol;Acc:HGNC:132]	ENST00000331789[chr7;5530709;5530709;-]	ENST00000646584[chr7;5562716;5562716;-]
82058	chr6	111996194	111996861	16	668	-125.956	-0.314754	0.339032	0.653787	hypo	ENST00000368666[chr6;112054071;+]	57209	ENSG00000112761	WISP3	WNT1 inducible signaling pathway protein 3 [Source:HGNC Symbol;Acc:HGNC:12771]	ENST00000368666[chr6;112054071;112054071;+]	ENST00000603651[chr6;112075151;112075151;-]
28623	chr19	7387301	7388205	21	905	125.917	0.377343	0.923258	0.545915	hyper	ENST00000617428[chr19;7382833;+]	4467	ENSG00000268861	AC008878.3	Rho/Rac guanine nucleotide exchange factor 18 [Source:NCBI gene;Acc:23370]	ENST00000319670[chr19;7395112;7395112;+]	ENST00000617428[chr19;7382833;7382833;+]
13893	chr12	68373934	68375359	18	1426	125.914	0.294201	0.71452	0.420319	hyper	ENST00000536094[chr12;68383605;-]	8245	ENSG00000251301	LINC02384	long intergenic non-protein coding RNA 2384 [Source:HGNC Symbol;Acc:HGNC:53308]	ENST00000541707[chr12;68335781;68335781;-]	ENST00000536094[chr12;68383605;68383605;-]
44113	chr4	1500987	1502035	24	1049	125.74	0.321763	0.826972	0.50521	hyper	ENST00000608161[chr4;1550283;+]	48247	ENSG00000272783	AC147067.2	novel transcript	ENST00000608161[chr4;1550283;1550283;+]	ENST00000466692[chr4;1580253;1580253;-]
6374	chr10	2949790	2950569	28	780	125.699	0.328753	0.860449	0.531695	hyper	ENST00000419388[chr10;2936020;+]	13769	ENSG00000231743	AC026396.1	novel pseudogene	ENST00000439575[chr10;3010530;3010530;+]	ENST00000419388[chr10;2936020;2936020;+]
81660	chr6	36023907	36024530	16	624	-125.654	-0.307367	0.210643	0.51801	hypo	ENST00000394602[chr6;36024493;-]	0	ENSG00000112053	SLC26A8	solute carrier family 26 member 8 [Source:HGNC Symbol;Acc:HGNC:14468]	ENST00000622903[chr6;36027676;36027676;+]	ENST00000355574[chr6;36024588;36024588;-]
74108	chr17	40345458	40345666	15	209	-125.62	-0.474528	0.0445248	0.519053	hypo	ENST00000475125[chr17;40345240;+]	217	ENSG00000131759	RARA	retinoic acid receptor alpha [Source:HGNC Symbol;Acc:HGNC:9864]	ENST00000581080[chr17;40343136;40343136;-]	ENST00000475125[chr17;40345240;40345240;+]
27892	chr18	63949657	63950330	16	674	125.521	0.406492	0.823426	0.416935	hyper	ENST00000481726[chr18;63949356;+]	300	ENSG00000221887	HMSD	histocompatibility minor serpin domain containing [Source:HGNC Symbol;Acc:HGNC:23037]	ENST00000526932[chr18;63954438;63954438;+]	ENST00000481726[chr18;63949356;63949356;+]
82482	chr7	5497243	5497796	18	554	-125.506	-0.339704	0.277038	0.616743	hypo	ENST00000385238[chr7;5495917;-]	1325	ENSG00000207973	MIR589	microRNA 589 [Source:HGNC Symbol;Acc:HGNC:32845]	ENST00000385238[chr7;5495917;5495917;-]	ENST00000620087[chr7;5500996;5500996;-]
74233	chr17	49403880	49404722	20	843	-125.49	-0.279048	0.560635	0.839683	hypo	ENST00000506504[chr17;49404080;+]	0	ENSG00000250186	AC091180.3	novel transcript, antisense to PHB	ENST00000462104[chr17;49400800;49400800;-]	ENST00000511933[chr17;49407473;49407473;-]
25116	chr17	28721073	28721690	23	618	125.451	0.345568	0.604393	0.258825	hyper	ENST00000578181[chr17;28720704;+]	368	ENSG00000198242	RPL23A	ribosomal protein L23a [Source:HGNC Symbol;Acc:HGNC:10317]	ENST00000459174[chr17;28722581;28722581;+]	ENST00000578181[chr17;28720704;28720704;+]
81412	chr6	6658682	6659562	15	881	-125.383	-0.34775	0.406713	0.754463	hypo	ENST00000563225[chr6;6683633;-]	24070	ENSG00000261211	AL031123.2	novel transcript	ENST00000623345[chr6;6685147;6685147;+]	ENST00000563225[chr6;6683633;6683633;-]
51467	chr5	126779124	126779988	24	865	125.316	0.308709	0.618242	0.309533	hyper	ENST00000463908[chr5;126777378;+]	1745	ENSG00000113368	LMNB1	lamin B1 [Source:HGNC Symbol;Acc:HGNC:6637]	ENST00000509185[chr5;126776486;126776486;-]	ENST00000463908[chr5;126777378;126777378;+]
82274	chr6	154245478	154246750	20	1273	-125.313	-0.457827	0.099628	0.557455	hypo	ENST00000517438[chr6;154246856;-]	105	ENSG00000074706	IPCEF1	interaction protein for cytohesin exchange factors 1 [Source:HGNC Symbol;Acc:HGNC:21204]	ENST00000519091[chr6;154219189;154219189;-]	ENST00000517438[chr6;154246856;154246856;-]
22580	chr16	11051843	11053016	22	1174	125.261	0.299223	0.527351	0.228128	hyper	ENST00000615581[chr16;11056555;+]	3538	ENSG00000274038	AC007014.2	novel transcript, sense intronic to CLEC16A	ENST00000615581[chr16;11056555;11056555;+]	ENST00000572828[chr16;11071102;11071102;-]
78182	chr22	44042072	44042687	17	616	-125.166	-0.340449	0.400483	0.740932	hypo	ENST00000444029[chr22;44031364;+]	10707	ENSG00000188677	PARVB	parvin beta [Source:HGNC Symbol;Acc:HGNC:14653]	ENST00000404989[chr22;44069060;44069060;+]	ENST00000444029[chr22;44031364;44031364;+]
48775	chr5	402709	403590	19	882	125.151	0.315449	0.815844	0.500395	hyper	ENST00000515583[chr5;404546;-]	955	ENSG00000214278	AC010442.1	mitochondrial translational initiation factor 3 (MTIF3) pseudogene	ENST00000509301[chr5;418702;418702;+]	ENST00000515583[chr5;404546;404546;-]
64649	chr9	93156472	93157240	16	769	125.135	0.395533	0.859805	0.464272	hyper	ENST00000366188[chr9;93147039;+]	9432	ENSG00000203364	AL390760.1	novel transcript	ENST00000375446[chr9;93134288;93134288;-]	ENST00000366188[chr9;93147039;93147039;+]
53822	chr6	37164684	37165107	14	424	125.106	0.395701	0.945124	0.549424	hyper	ENST00000373509[chr6;37170202;+]	5094	ENSG00000137193	PIM1	Pim-1 proto-oncogene, serine/threonine kinase [Source:HGNC Symbol;Acc:HGNC:8986]	ENST00000373509[chr6;37170202;37170202;+]	ENST00000482580[chr6;37218489;37218489;-]
27865	chr18	63180582	63181515	18	934	125.096	0.254999	0.921451	0.666453	hyper	ENST00000590515[chr18;63161869;-]	18712	ENSG00000171791	BCL2	BCL2, apoptosis regulator [Source:HGNC Symbol;Acc:HGNC:990]	ENST00000590515[chr18;63161869;63161869;-]	ENST00000589955[chr18;63318812;63318812;-]
72886	chr15	70559568	70560463	18	896	-125.086	-0.255665	0.307812	0.563478	hypo	ENST00000630447[chr15;70586606;-]	26142	ENSG00000280639	LINC02204	long intergenic non-protein coding RNA 2204 [Source:HGNC Symbol;Acc:HGNC:53070]	ENST00000558111[chr15;70602123;70602123;+]	ENST00000630447[chr15;70586606;70586606;-]
83134	chr7	132771482	132772148	13	667	-125.049	-0.279103	0.442373	0.721476	hypo	ENST00000436379[chr7;132758969;+]	12512	ENSG00000225881	AC009365.1	uncharacterized LOC100506937 [Source:NCBI gene;Acc:100506937]	ENST00000453078[chr7;132830692;132830692;+]	ENST00000436379[chr7;132758969;132758969;+]
72212	chr14	72891133	72891961	13	829	-125.044	-0.367688	0.322703	0.690391	hypo	ENST00000366353[chr14;72892649;-]	687	ENSG00000205683	DPF3	double PHD fingers 3 [Source:HGNC Symbol;Acc:HGNC:17427]	ENST00000358377[chr14;72926331;72926331;+]	ENST00000366353[chr14;72892649;72892649;-]
67912	chr1	148317806	148318206	19	401	-124.952	-0.281251	0.261099	0.54235	hypo	ENST00000452108[chr1;148318013;-]	0	ENSG00000235988	AC245100.5	novel pseudogene	ENST00000452996[chr1;148328998;148328998;+]	ENST00000635826[chr1;148334554;148334554;-]
83552	chr8	28400791	28401111	16	321	-124.95	-0.320659	0.22949	0.550149	hypo	ENST00000517459[chr8;28402701;-]	1589	ENSG00000186918	ZNF395	zinc finger protein 395 [Source:HGNC Symbol;Acc:HGNC:18737]	ENST00000344423[chr8;28386466;28386466;-]	ENST00000517459[chr8;28402701;28402701;-]
75919	chr2	43210319	43210924	19	606	-124.746	-0.266352	0.482803	0.749155	hypo	ENST00000282388[chr2;43226609;-]	15684	ENSG00000152518	ZFP36L2	ZFP36 ring finger protein like 2 [Source:HGNC Symbol;Acc:HGNC:1108]	ENST00000623515[chr2;43227209;43227209;+]	ENST00000282388[chr2;43226609;43226609;-]
80721	chr5	76714360	76714942	22	583	-124.744	-0.352923	0.0952182	0.448141	hypo	ENST00000319211[chr5;76716042;+]	1099	ENSG00000181104	F2R	coagulation factor II thrombin receptor [Source:HGNC Symbol;Acc:HGNC:3537]	ENST00000319211[chr5;76716042;76716042;+]	ENST00000507514[chr5;76716215;76716215;-]
67453	chr1	55212457	55213581	17	1125	-124.715	-0.447992	0.0838343	0.531826	hypo	ENST00000294383[chr1;55215113;-]	1531	ENSG00000162402	USP24	ubiquitin specific peptidase 24 [Source:HGNC Symbol;Acc:HGNC:12623]	ENST00000643232[chr1;55217644;55217644;+]	ENST00000294383[chr1;55215113;55215113;-]
81003	chr5	134103229	134104126	16	898	-124.537	-0.439515	0.311099	0.750614	hypo	ENST00000342854[chr5;134114710;+]	10583	ENSG00000081059	TCF7	transcription factor 7 [Source:HGNC Symbol;Acc:HGNC:11639]	ENST00000342854[chr5;134114710;134114710;+]	ENST00000517691[chr5;134161897;134161897;-]
18438	chr14	49618935	49619561	19	627	124.434	0.313724	0.917303	0.603578	hyper	ENST00000298289[chr14;49620685;-]	1123	ENSG00000165502	RPL36AL	ribosomal protein L36a like [Source:HGNC Symbol;Acc:HGNC:10346]	ENST00000305386[chr14;49620794;49620794;+]	ENST00000298289[chr14;49620685;49620685;-]
74534	chr17	81967205	81967801	17	597	-124.374	-0.272363	0.313293	0.585656	hypo	ENST00000580125[chr17;81966589;-]	615	ENSG00000264735	AC145207.7	novel transcript	ENST00000580125[chr17;81966589;81966589;-]	ENST00000415556[chr17;81941868;81941868;+]
84929	chr9	136107485	136107991	17	507	-124.337	-0.262111	0.180698	0.442809	hypo	ENST00000566567[chr9;136109081;-]	1089	ENSG00000260193	AL138781.1	uncharacterized LOC105376323 [Source:NCBI gene;Acc:105376323]	ENST00000277554[chr9;136095285;136095285;-]	ENST00000566567[chr9;136109081;136109081;-]
44020	chr3	197325626	197326485	15	860	124.259	0.448069	0.879292	0.431223	hyper	ENST00000419354[chr3;197299300;-]	26325	ENSG00000075711	DLG1	discs large MAGUK scaffold protein 1 [Source:HGNC Symbol;Acc:HGNC:2900]	ENST00000419354[chr3;197299300;197299300;-]	ENST00000430666[chr3;197298251;197298251;+]
23025	chr16	31344256	31345005	16	750	124.194	0.324229	0.854294	0.530065	hyper	ENST00000564308[chr16;31355133;+]	10127	ENSG00000140678	ITGAX	integrin subunit alpha X [Source:HGNC Symbol;Acc:HGNC:6152]	ENST00000564308[chr16;31355133;31355133;+]	ENST00000565142[chr16;31330379;31330379;+]
25921	chr17	59827186	59827973	11	788	124.184	0.616079	0.787296	0.171217	hyper	ENST00000591782[chr17;59837627;+]	9653	ENSG00000062716	VMP1	vacuole membrane protein 1 [Source:HGNC Symbol;Acc:HGNC:29559]	ENST00000591782[chr17;59837627;59837627;+]	ENST00000364654[chr17;59847544;59847544;-]
68720	chr10	49150	49349	18	200	-124.05	-0.266606	0.391962	0.658568	hypo	ENST00000563456[chr10;49269;-]	0	ENSG00000261456	TUBB8	tubulin beta 8 class VIII [Source:HGNC Symbol;Acc:HGNC:20773]	ENST00000566940[chr10;16544;16544;-]	ENST00000567466[chr10;49521;49521;-]
44281	chr4	6177846	6178942	21	1097	123.959	0.354149	0.753397	0.399248	hyper	ENST00000409831[chr4;6194617;-]	15674	ENSG00000152969	JAKMIP1	janus kinase and microtubule interacting protein 1 [Source:HGNC Symbol;Acc:HGNC:26460]	ENST00000508601[chr4;6200732;6200732;+]	ENST00000409831[chr4;6194617;6194617;-]
40473	chr3	41836297	41837213	16	917	123.937	0.411033	0.921181	0.510149	hyper	ENST00000460406[chr3;41854911;-]	17697	ENSG00000168038	ULK4	unc-51 like kinase 4 [Source:HGNC Symbol;Acc:HGNC:15784]	ENST00000411010[chr3;41766919;41766919;-]	ENST00000460406[chr3;41854911;41854911;-]
73761	chr17	207348	207653	14	306	-123.89	-0.266199	0.502862	0.76906	hypo	ENST00000572965[chr17;215933;-]	8279	ENSG00000181031	RPH3AL	rabphilin 3A like (without C2 domains) [Source:HGNC Symbol;Acc:HGNC:10296]	ENST00000576171[chr17;191587;191587;-]	ENST00000572965[chr17;215933;215933;-]
72389	chr14	97412957	97413441	20	485	-123.844	-0.313583	0.1979	0.511483	hypo	ENST00000554862[chr14;97458815;+]	45373	ENSG00000246084	LINC02325	long intergenic non-protein coding RNA 2325 [Source:HGNC Symbol;Acc:HGNC:53245]	ENST00000554862[chr14;97458815;97458815;+]	ENST00000554445[chr14;97154856;97154856;+]
66777	chr1	841170	842068	17	899	-123.584	-0.325429	0.413363	0.738792	hypo	ENST00000425657[chr1;851347;+]	9278	ENSG00000228794	LINC01128	long intergenic non-protein coding RNA 1128 [Source:HGNC Symbol;Acc:HGNC:49377]	ENST00000425657[chr1;851347;851347;+]	ENST00000415295[chr1;831604;831604;+]
65286	chr9	120875423	120876257	18	835	123.58	0.289453	0.475651	0.186198	hyper	ENST00000456291[chr9;120876433;-]	175	ENSG00000119403	PHF19	PHD finger protein 19 [Source:HGNC Symbol;Acc:HGNC:24566]	ENST00000419155[chr9;120868911;120868911;-]	ENST00000456291[chr9;120876433;120876433;-]
84828	chr9	129235911	129236776	17	866	-123.4	-0.263074	0.0860854	0.349159	hypo	ENST00000427080[chr9;129258353;+]	21576	ENSG00000235007	AL161785.2	novel transcript	ENST00000427080[chr9;129258353;129258353;+]	ENST00000451229[chr9;129201314;129201314;+]
80249	chr4	173507979	173508583	22	605	-123.397	-0.375984	0.124512	0.500496	hypo	ENST00000512099[chr4;173527269;+]	18685	ENSG00000237125	HAND2-AS1	HAND2 antisense RNA 1 [Source:HGNC Symbol;Acc:HGNC:48872]	ENST00000512099[chr4;173527269;173527269;+]	ENST00000503024[chr4;173528912;173528912;-]
26497	chr17	80254518	80255649	20	1132	123.314	0.372059	0.743599	0.37154	hyper	ENST00000508628[chr17;80260865;+]	5215	ENSG00000173821	RNF213	ring finger protein 213 [Source:HGNC Symbol;Acc:HGNC:14539]	ENST00000508628[chr17;80260865;80260865;+]	ENST00000575019[chr17;80248213;80248213;+]
20845	chr15	50135381	50136178	14	798	123.296	0.380798	0.827456	0.446658	hyper	ENST00000560437[chr15;50119457;-]	15923	ENSG00000104043	ATP8B4	ATPase phospholipid transporting 8B4 (putative) [Source:HGNC Symbol;Acc:HGNC:13536]	ENST00000560437[chr15;50119457;50119457;-]	ENST00000558829[chr15;50182817;50182817;-]
84912	chr9	134474819	134475440	12	622	-123.138	-0.251691	0.255417	0.507107	hypo	ENST00000444936[chr9;134505471;+]	30030	ENSG00000223795	AL669970.1	novel transcript	ENST00000444936[chr9;134505471;134505471;+]	ENST00000585099[chr9;134379410;134379410;+]
5661	chr1	230105339	230106450	21	1112	123.104	0.354488	0.743437	0.388949	hyper	ENST00000488903[chr1;230067258;+]	38080	ENSG00000143641	GALNT2	polypeptide N-acetylgalactosaminyltransferase 2 [Source:HGNC Symbol;Acc:HGNC:4124]	ENST00000485438[chr1;230255357;230255357;+]	ENST00000488903[chr1;230067258;230067258;+]
77893	chr21	44846504	44846852	15	349	-123.089	-0.286493	0.067016	0.353509	hypo	ENST00000397886[chr21;44861933;-]	15080	ENSG00000183255	PTTG1IP	PTTG1 interacting protein [Source:HGNC Symbol;Acc:HGNC:13524]	ENST00000479153[chr21;44818779;44818779;-]	ENST00000397886[chr21;44861933;44861933;-]
67994	chr1	155166931	155167329	16	399	-122.978	-0.260035	0.13508	0.395115	hypo	ENST00000463527[chr1;155172777;-]	5447	ENSG00000163463	KRTCAP2	keratinocyte associated protein 2 [Source:HGNC Symbol;Acc:HGNC:28942]	ENST00000392451[chr1;155173786;155173786;+]	ENST00000463527[chr1;155172777;155172777;-]
68766	chr10	6151206	6151921	20	716	-122.899	-0.274051	0.160323	0.434374	hypo	ENST00000577482[chr10;6152195;+]	273	ENSG00000263628	MIR3155A	microRNA 3155a [Source:HGNC Symbol;Acc:HGNC:38245]	ENST00000577482[chr10;6152195;6152195;+]	ENST00000636544[chr10;6152262;6152262;-]
24456	chr17	3796290	3797015	21	726	122.857	0.341825	0.502142	0.160318	hyper	ENST00000263087[chr17;3801243;-]	4227	ENSG00000083457	ITGAE	integrin subunit alpha E [Source:HGNC Symbol;Acc:HGNC:6147]	ENST00000572121[chr17;3754696;3754696;-]	ENST00000263087[chr17;3801243;3801243;-]
48709	chr4	189500277	189501113	32	837	122.772	0.297913	0.901686	0.603773	hyper	ENST00000378770[chr4;189473146;+]	27130	ENSG00000205100	HSP90AA4P	heat shock protein 90 alpha family class A member 4, pseudogene [Source:HGNC Symbol;Acc:HGNC:5255]	ENST00000513681[chr4;189659604;189659604;+]	ENST00000378770[chr4;189473146;189473146;+]
84829	chr9	129237035	129237588	14	554	-122.753	-0.331828	0.0535307	0.385359	hypo	ENST00000427080[chr9;129258353;+]	20764	ENSG00000235007	AL161785.2	novel transcript	ENST00000427080[chr9;129258353;129258353;+]	ENST00000451229[chr9;129201314;129201314;+]
73479	chr16	57533213	57534007	20	795	-122.613	-0.274949	0.437033	0.711982	hypo	ENST00000258214[chr16;57536599;-]	2591	ENSG00000135736	CCDC102A	coiled-coil domain containing 102A [Source:HGNC Symbol;Acc:HGNC:28097]	ENST00000349457[chr16;57542420;57542420;+]	ENST00000258214[chr16;57536599;57536599;-]
73641	chr16	81451933	81452615	20	683	-122.562	-0.305489	0.361018	0.666508	hypo	ENST00000537098[chr16;81445169;+]	6763	ENSG00000153815	CMIP	c-Maf inducing protein [Source:HGNC Symbol;Acc:HGNC:24319]	ENST00000539778[chr16;81495348;81495348;+]	ENST00000537098[chr16;81445169;81445169;+]
67220	chr1	33255530	33255806	14	277	-122.407	-0.298101	0.102713	0.400814	hypo	ENST00000483388[chr1;33256544;+]	737	ENSG00000160094	ZNF362	zinc finger protein 362 [Source:HGNC Symbol;Acc:HGNC:18079]	ENST00000483388[chr1;33256544;33256544;+]	ENST00000641727[chr1;33196135;33196135;+]
11420	chr11	110294124	110295050	22	927	122.403	0.334972	0.901174	0.566201	hyper	ENST00000646663[chr11;110296504;-]	1453	ENSG00000137710	RDX	radixin [Source:HGNC Symbol;Acc:HGNC:9944]	ENST00000532118[chr11;110288391;110288391;-]	ENST00000646663[chr11;110296504;110296504;-]
84898	chr9	133703176	133703757	15	582	-122.322	-0.321839	0.31155	0.633389	hypo	ENST00000371868[chr9;133703701;-]	0	ENSG00000123453	SARDH	sarcosine dehydrogenase [Source:HGNC Symbol;Acc:HGNC:10536]	ENST00000469828[chr9;133667123;133667123;-]	ENST00000422262[chr9;133730163;133730163;-]
69122	chr10	62819159	62819617	16	459	-122.234	-0.3229	0.270569	0.59347	hypo	ENST00000439032[chr10;62819167;-]	0	ENSG00000122877	EGR2	early growth response 2 [Source:HGNC Symbol;Acc:HGNC:3239]	ENST00000637191[chr10;62816366;62816366;-]	ENST00000373783[chr10;62804856;62804856;+]
73491	chr16	58500150	58500715	21	566	-122.229	-0.35246	0.189557	0.542016	hypo	ENST00000568424[chr16;58500145;+]	4	ENSG00000103034	NDRG4	NDRG family member 4 [Source:HGNC Symbol;Acc:HGNC:14466]	ENST00000566656[chr16;58501467;58501467;+]	ENST00000568424[chr16;58500145;58500145;+]
22667	chr16	13956912	13958161	25	1250	122.122	0.356067	0.695069	0.339002	hyper	ENST00000576600[chr16;13953154;+]	3757	ENSG00000263234	AC010401.2	novel transcript	ENST00000570663[chr16;13935635;13935635;-]	ENST00000576600[chr16;13953154;13953154;+]
28054	chr18	69955369	69955779	16	411	122.065	0.405094	0.470064	0.0649704	hyper	ENST00000583955[chr18;69956670;-]	890	ENSG00000150637	CD226	CD226 molecule [Source:HGNC Symbol;Acc:HGNC:16961]	ENST00000582621[chr18;69947853;69947853;-]	ENST00000583955[chr18;69956670;69956670;-]
73686	chr16	85945043	85945620	15	578	-121.996	-0.347209	0.445215	0.792424	hypo	ENST00000598933[chr16;85936223;-]	8819	ENSG00000268804	LINC02132	long intergenic non-protein coding RNA 2132 [Source:HGNC Symbol;Acc:HGNC:52992]	ENST00000598933[chr16;85936223;85936223;-]	ENST00000646986[chr16;85935296;85935296;+]
20285	chr15	28930734	28932080	27	1347	121.934	0.300146	0.9359	0.635754	hyper	ENST00000411764[chr15;28921636;+]	9097	ENSG00000034053	APBA2	amyloid beta precursor protein binding family A member 2 [Source:HGNC Symbol;Acc:HGNC:579]	ENST00000560283[chr15;28961303;28961303;+]	ENST00000411764[chr15;28921636;28921636;+]
18819	chr14	64506254	64506765	19	512	121.893	0.319604	0.490026	0.170422	hyper	ENST00000555220[chr14;64505213;-]	1040	ENSG00000089775	ZBTB25	zinc finger and BTB domain containing 25 [Source:HGNC Symbol;Acc:HGNC:13112]	ENST00000555220[chr14;64505213;64505213;-]	ENST00000555321[chr14;64504725;64504725;+]
78103	chr22	36435390	36436080	20	691	-121.856	-0.310635	0.197032	0.507667	hypo	ENST00000516416[chr22;36440970;-]	4889	ENSG00000252225	RF00019		ENST00000413110[chr22;36421644;36421644;-]	ENST00000516416[chr22;36440970;36440970;-]
17688	chr13	111304089	111304901	21	813	121.836	0.403091	0.933738	0.530646	hyper	ENST00000497241[chr13;111316183;+]	11281	ENSG00000153495	TEX29	testis expressed 29 [Source:HGNC Symbol;Acc:HGNC:20370]	ENST00000497241[chr13;111316183;111316183;+]	ENST00000491688[chr13;111282827;111282827;+]
2662	chr1	93615242	93616356	23	1115	121.832	0.391512	0.744467	0.352955	hyper	ENST00000370247[chr1;93614097;-]	1144	ENSG00000137936	BCAR3	BCAR3, NSP family adaptor protein [Source:HGNC Symbol;Acc:HGNC:973]	ENST00000370247[chr1;93614097;93614097;-]	ENST00000446684[chr1;93594389;93594389;+]
80023	chr4	123304377	123304882	17	506	-121.809	-0.291477	0.520005	0.811481	hypo	ENST00000513642[chr4;123260118;-]	44258	ENSG00000250322	AC026402.1	40S ribosomal protein S13 (RPS13) pseudogene	ENST00000513642[chr4;123260118;123260118;-]	ENST00000422835[chr4;122923100;122923100;+]
77962	chr22	19890005	19890837	21	833	-121.795	-0.29079	0.525616	0.816406	hypo	ENST00000420617[chr22;19887288;+]	2716	ENSG00000232926	AC000078.1	ribosomal protein L8 (RPL8) pseudogene	ENST00000487165[chr22;19884504;19884504;-]	ENST00000420617[chr22;19887288;19887288;+]
71263	chr12	122773982	122774329	13	348	-121.792	-0.413419	0.155622	0.569041	hypo	ENST00000253079[chr12;122774326;+]	0	ENSG00000130783	CCDC62	coiled-coil domain containing 62 [Source:HGNC Symbol;Acc:HGNC:30723]	ENST00000392441[chr12;122774525;122774525;+]	ENST00000384187[chr12;122768098;122768098;+]
44155	chr4	2954021	2955012	23	992	121.695	0.31795	0.710309	0.392359	hyper	ENST00000398071[chr4;2963333;-]	8320	ENSG00000087269	NOP14	NOP14 nucleolar protein [Source:HGNC Symbol;Acc:HGNC:16821]	ENST00000398051[chr4;2963607;2963607;+]	ENST00000398071[chr4;2963333;2963333;-]
76190	chr2	84919174	84920223	20	1050	-121.684	-0.269198	0.399111	0.668309	hypo	ENST00000449856[chr2;84915867;+]	3306	ENSG00000213399	AC022210.1	ribosomal protein S2 (RPS2) pseudogene	ENST00000489999[chr2;84907008;84907008;-]	ENST00000449856[chr2;84915867;84915867;+]
67214	chr1	32540235	32540750	14	516	-121.672	-0.272471	0.201162	0.473633	hypo	ENST00000316459[chr1;32539428;+]	806	ENSG00000160062	ZBTB8A	zinc finger and BTB domain containing 8A [Source:HGNC Symbol;Acc:HGNC:24172]	ENST00000363721[chr1;32639950;32639950;+]	ENST00000316459[chr1;32539428;32539428;+]
78965	chr3	125001863	125002434	13	572	-121.622	-0.370531	0.418655	0.789186	hypo	ENST00000487661[chr3;125002020;-]	0	ENSG00000173706	HEG1	heart development protein with EGF like domains 1 [Source:HGNC Symbol;Acc:HGNC:29227]	ENST00000482699[chr3;124973907;124973907;-]	ENST00000488654[chr3;125010549;125010549;-]
75803	chr2	25251331	25251677	18	347	-121.604	-0.339929	0.00428618	0.344216	hypo	ENST00000496570[chr2;25252083;-]	405	ENSG00000119772	DNMT3A	DNA methyltransferase 3 alpha [Source:HGNC Symbol;Acc:HGNC:2978]	ENST00000470983[chr2;25249703;25249703;-]	ENST00000496570[chr2;25252083;25252083;-]
47521	chr4	146132580	146133385	15	806	121.577	0.422134	0.896841	0.474707	hyper	ENST00000507726[chr4;146121913;-]	10666	ENSG00000248809	LINC01095	long intergenic non-protein coding RNA 1095 [Source:HGNC Symbol;Acc:HGNC:49220]	ENST00000507726[chr4;146121913;146121913;-]	ENST00000514334[chr4;145833117;145833117;+]
32899	chr2	110865956	110867172	18	1217	121.568	0.375235	0.831983	0.456748	hyper	ENST00000433706[chr2;110805318;+]	60637	ENSG00000153093	ACOXL	acyl-CoA oxidase like [Source:HGNC Symbol;Acc:HGNC:25621]	ENST00000443586[chr2;110963623;110963623;+]	ENST00000433706[chr2;110805318;110805318;+]
77622	chr20	59145811	59146537	18	727	-121.532	-0.292896	0.15772	0.450616	hypo	ENST00000610729[chr20;59123403;+]	22407	ENSG00000124203	ZNF831	zinc finger protein 831 [Source:HGNC Symbol;Acc:HGNC:16167]	ENST00000371030[chr20;59191019;59191019;+]	ENST00000610729[chr20;59123403;59123403;+]
56760	chr7	196384	197746	25	1363	121.512	0.327294	0.878265	0.550971	hyper	ENST00000471328[chr7;195624;+]	759	ENSG00000177706	FAM20C	FAM20C, golgi associated secretory pathway kinase [Source:HGNC Symbol;Acc:HGNC:22140]	ENST00000467050[chr7;194180;194180;-]	ENST00000471328[chr7;195624;195624;+]
48494	chr4	185394496	185394946	11	451	121.511	0.451995	0.556669	0.104674	hyper	ENST00000505916[chr4;185395899;-]	952	ENSG00000109771	LRP2BP	LRP2 binding protein [Source:HGNC Symbol;Acc:HGNC:25434]	ENST00000507479[chr4;185396020;185396020;+]	ENST00000505916[chr4;185395899;185395899;-]
72885	chr15	70558318	70559343	15	1026	-121.48	-0.308051	0.163503	0.471554	hypo	ENST00000630447[chr15;70586606;-]	27262	ENSG00000280639	LINC02204	long intergenic non-protein coding RNA 2204 [Source:HGNC Symbol;Acc:HGNC:53070]	ENST00000558111[chr15;70602123;70602123;+]	ENST00000630447[chr15;70586606;70586606;-]
22313	chr16	2827094	2827996	24	903	121.411	0.282314	0.90171	0.619396	hyper	ENST00000382280[chr16;2830168;+]	2171	ENSG00000162078	ZG16B	zymogen granule protein 16B [Source:HGNC Symbol;Acc:HGNC:30456]	ENST00000382280[chr16;2830168;2830168;+]	ENST00000575739[chr16;2818926;2818926;+]
68613	chr1	234768689	234769269	16	581	-121.386	-0.366822	0.306602	0.673424	hypo	ENST00000640945[chr1;234760056;-]	8632	ENSG00000279261	AL360294.1	uncharacterized LOC100130249 [Source:NCBI gene;Acc:100130249]	ENST00000640945[chr1;234760056;234760056;-]	ENST00000641214[chr1;234725397;234725397;+]
70893	chr12	57090203	57090652	18	450	-121.384	-0.322927	0.221726	0.544653	hypo	ENST00000554718[chr12;57089146;+]	1056	ENSG00000166886	NAB2	NGFI-A binding protein 2 [Source:HGNC Symbol;Acc:HGNC:7627]	ENST00000554839[chr12;57092148;57092148;+]	ENST00000554718[chr12;57089146;57089146;+]
3664	chr1	156511232	156511981	18	750	121.346	0.271786	0.906164	0.634377	hyper	ENST00000564032[chr1;156509853;+]	1378	ENSG00000260460	AL365181.1	novel transcript	ENST00000348159[chr1;156500828;156500828;-]	ENST00000564032[chr1;156509853;156509853;+]
81369	chr6	404530	405413	20	884	-121.327	-0.301086	0.284331	0.585417	hypo	ENST00000469834[chr6;393278;+]	11251	ENSG00000137265	IRF4	interferon regulatory factor 4 [Source:HGNC Symbol;Acc:HGNC:6119]	ENST00000430842[chr6;524170;524170;+]	ENST00000469834[chr6;393278;393278;+]
10923	chr11	86047653	86048131	13	479	121.313	0.471574	0.844834	0.37326	hyper	ENST00000356360[chr11;86068780;-]	20648	ENSG00000073921	PICALM	phosphatidylinositol binding clathrin assembly protein [Source:HGNC Symbol;Acc:HGNC:15514]	ENST00000531771[chr11;86022469;86022469;-]	ENST00000356360[chr11;86068780;86068780;-]
73088	chr15	101180699	101181577	18	879	-121.178	-0.306694	0.394	0.700694	hypo	ENST00000561414[chr15;101187870;-]	6292	ENSG00000131873	CHSY1	chondroitin sulfate synthase 1 [Source:HGNC Symbol;Acc:HGNC:17198]	ENST00000559857[chr15;101086066;101086066;-]	ENST00000561414[chr15;101187870;101187870;-]
82159	chr6	134176092	134176456	20	365	-121.106	-0.291953	0.216019	0.507972	hypo	ENST00000413996[chr6;134175991;-]	100	ENSG00000118515	SGK1	serum/glucocorticoid regulated kinase 1 [Source:HGNC Symbol;Acc:HGNC:10810]	ENST00000413996[chr6;134175991;134175991;-]	ENST00000525700[chr6;134177847;134177847;-]
67666	chr1	91886703	91886954	18	252	-121.08	-0.359385	0.280009	0.639394	hypo	ENST00000212355[chr1;91886279;-]	423	ENSG00000069702	TGFBR3	transforming growth factor beta receptor 3 [Source:HGNC Symbol;Acc:HGNC:11774]	ENST00000212355[chr1;91886279;91886279;-]	ENST00000370399[chr1;91906335;91906335;-]
71312	chr12	124687579	124688228	16	650	-121.045	-0.280981	0.27235	0.553332	hypo	ENST00000624500[chr12;124725523;+]	37294	ENSG00000279931	AC073593.1	novel transcript	ENST00000624500[chr12;124725523;124725523;+]	ENST00000624789[chr12;124623390;124623390;+]
43716	chr3	186881635	186882649	19	1015	121.003	0.305561	0.834718	0.529157	hyper	ENST00000412545[chr3;186900197;+]	17547	ENSG00000223803	RPS20P14	ribosomal protein S20 pseudogene 14 [Source:HGNC Symbol;Acc:HGNC:36692]	ENST00000412545[chr3;186900197;186900197;+]	ENST00000444204[chr3;186842703;186842703;+]
6378	chr10	3091364	3092337	16	974	121.001	0.356302	0.84699	0.490689	hyper	ENST00000415005[chr10;3104723;+]	12385	ENSG00000067057	PFKP	phosphofructokinase, platelet [Source:HGNC Symbol;Acc:HGNC:8878]	ENST00000415005[chr10;3104723;3104723;+]	ENST00000407806[chr10;3070244;3070244;+]
54781	chr6	89834647	89835585	17	939	120.975	0.338702	0.823063	0.484361	hyper	ENST00000548224[chr6;89829940;+]	4706	ENSG00000118412	CASP8AP2	caspase 8 associated protein 2 [Source:HGNC Symbol;Acc:HGNC:1510]	ENST00000362760[chr6;89841328;89841328;+]	ENST00000548224[chr6;89829940;89829940;+]
81005	chr5	134117186	134117833	11	648	-120.842	-0.789911	0.00959145	0.799503	hypo	ENST00000520652[chr5;134115955;+]	1230	ENSG00000081059	TCF7	transcription factor 7 [Source:HGNC Symbol;Acc:HGNC:11639]	ENST00000519037[chr5;134123617;134123617;+]	ENST00000520652[chr5;134115955;134115955;+]
68556	chr1	228648888	228649660	16	773	-120.729	-0.327335	0.452528	0.779863	hypo	ENST00000441325[chr1;228650240;+]	579	ENSG00000183929	DUSP5P1	dual specificity phosphatase 5 pseudogene 1 [Source:HGNC Symbol;Acc:HGNC:32020]	ENST00000441325[chr1;228650240;228650240;+]	ENST00000365186[chr1;228555792;228555792;+]
43982	chr3	196192053	196192934	22	882	120.725	0.274472	0.576682	0.30221	hyper	ENST00000460442[chr3;196198910;-]	5975	ENSG00000163958	ZDHHC19	zinc finger DHHC-type containing 19 [Source:HGNC Symbol;Acc:HGNC:20713]	ENST00000410403[chr3;196202348;196202348;+]	ENST00000460442[chr3;196198910;196198910;-]
65848	chrX	1207752	1208362	18	611	120.674	0.378261	0.711481	0.33322	hyper	ENST00000381567[chrX;1212634;-]	4271	ENSG00000205755	CRLF2	cytokine receptor like factor 2 [Source:HGNC Symbol;Acc:HGNC:14281]	ENST00000381529[chrX;1268799;1268799;+]	ENST00000381567[chrX;1212634;1212634;-]
76243	chr2	95024895	95025191	18	297	-120.654	-0.271347	0.0682387	0.339586	hypo	ENST00000489399[chr2;95025676;+]	484	ENSG00000172005	MAL	mal, T cell differentiation protein [Source:HGNC Symbol;Acc:HGNC:6817]	ENST00000489399[chr2;95025676;95025676;+]	ENST00000448734[chr2;95026709;95026709;-]
17283	chr13	97125436	97126522	18	1087	120.641	0.397362	0.868937	0.471575	hyper	ENST00000453862[chr13;97179622;-]	53099	ENSG00000233124	LINC00456	long intergenic non-protein coding RNA 456 [Source:HGNC Symbol;Acc:HGNC:42804]	ENST00000397601[chr13;97221433;97221433;+]	ENST00000453862[chr13;97179622;97179622;-]
84615	chr9	98191877	98192130	14	254	-120.626	-0.318529	0.124777	0.443306	hypo	ENST00000375077[chr9;98192640;-]	509	ENSG00000106789	CORO2A	coronin 2A [Source:HGNC Symbol;Acc:HGNC:2255]	ENST00000343933[chr9;98172884;98172884;-]	ENST00000375077[chr9;98192640;98192640;-]
62896	chr8	133754416	133755247	13	832	120.599	0.421296	0.924564	0.503268	hyper	ENST00000521337[chr8;133754810;+]	0	ENSG00000253970	MTND2P7	MT-ND2 pseudogene 7 [Source:HGNC Symbol;Acc:HGNC:42141]	ENST00000523429[chr8;133755844;133755844;+]	ENST00000517380[chr8;133777352;133777352;-]
79451	chr4	6322633	6323251	18	619	-120.582	-0.267046	0.330174	0.59722	hypo	ENST00000513395[chr4;6294770;+]	27862	ENSG00000109501	WFS1	wolframin ER transmembrane glycoprotein [Source:HGNC Symbol;Acc:HGNC:12762]	ENST00000282924[chr4;6200591;6200591;-]	ENST00000513395[chr4;6294770;6294770;+]
75488	chr19	47228457	47229060	18	604	-120.495	-0.359548	0.147122	0.506669	hypo	ENST00000598636[chr19;47227189;-]	1267	ENSG00000105327	BBC3	BCL2 binding component 3 [Source:HGNC Symbol;Acc:HGNC:17868]	ENST00000598636[chr19;47227189;47227189;-]	ENST00000577414[chr19;47226941;47226941;+]
68437	chr1	212558141	212558432	15	292	-120.468	-0.278906	0.357591	0.636496	hypo	ENST00000564287[chr1;212559731;-]	1298	ENSG00000260805	AC092803.2	novel transcript	ENST00000366981[chr1;212565333;212565333;+]	ENST00000564287[chr1;212559731;212559731;-]
82588	chr7	25863186	25863957	12	772	-120.449	-0.472388	0.105949	0.578337	hypo	ENST00000602992[chr7;25949403;-]	85445	ENSG00000270933	AC010719.1	novel transcript	ENST00000456777[chr7;25750994;25750994;-]	ENST00000602992[chr7;25949403;25949403;-]
78689	chr3	71131667	71132234	9	568	-120.441	-0.564634	0.272519	0.837153	hypo	ENST00000491238[chr3;71130837;-]	829	ENSG00000114861	FOXP1	forkhead box P1 [Source:HGNC Symbol;Acc:HGNC:3823]	ENST00000491238[chr3;71130837;71130837;-]	ENST00000468577[chr3;71198381;71198381;-]
72919	chr15	75179041	75179779	18	739	-120.43	-0.413008	0.122086	0.535094	hypo	ENST00000497944[chr15;75186968;-]	7188	ENSG00000240366	RPL36AP45	ribosomal protein L36a pseudogene 45 [Source:HGNC Symbol;Acc:HGNC:36032]	ENST00000563905[chr15;75195642;75195642;+]	ENST00000497944[chr15;75186968;75186968;-]
73741	chr16	89115733	89116187	16	455	-120.398	-0.375186	0.190007	0.565193	hypo	ENST00000562782[chr16;89115279;-]	453	ENSG00000261546	AC135782.3	novel transcript, antisense to ACSF3	ENST00000562782[chr16;89115279;89115279;-]	ENST00000562204[chr16;89112200;89112200;+]
66916	chr1	11291561	11292341	14	781	-120.344	-0.387835	0.376041	0.763876	hypo	ENST00000433562[chr1;11279351;-]	12209	ENSG00000238199	UBE2V2P3	ubiquitin conjugating enzyme E2 V2 pseudogene 3 [Source:HGNC Symbol;Acc:HGNC:44891]	ENST00000433562[chr1;11279351;11279351;-]	ENST00000483738[chr1;11273933;11273933;+]
17849	chr14	21266806	21267005	13	200	120.328	0.516724	0.634243	0.117519	hyper	ENST00000430246[chr14;21265516;-]	1289	ENSG00000092199	HNRNPC	heterogeneous nuclear ribonucleoprotein C (C1/C2) [Source:HGNC Symbol;Acc:HGNC:5035]	ENST00000430246[chr14;21265516;21265516;-]	ENST00000555176[chr14;21268651;21268651;-]
80828	chr5	93578035	93578892	19	858	-120.296	-0.260926	0.157913	0.418839	hypo	ENST00000510254[chr5;93581007;-]	2114	ENSG00000237187	NR2F1-AS1	NR2F1 antisense RNA 1 [Source:HGNC Symbol;Acc:HGNC:48622]	ENST00000644230[chr5;93583223;93583223;+]	ENST00000510254[chr5;93581007;93581007;-]
79392	chr4	1315978	1316309	15	332	-120.293	-0.397174	0.232813	0.629986	hypo	ENST00000505839[chr4;1309786;+]	6191	ENSG00000090316	MAEA	macrophage erythroblast attacher [Source:HGNC Symbol;Acc:HGNC:13731]	ENST00000512289[chr4;1329056;1329056;+]	ENST00000505839[chr4;1309786;1309786;+]
49750	chr5	32531828	32533086	19	1259	120.273	0.309496	0.570822	0.261326	hyper	ENST00000513013[chr5;32531848;+]	0	ENSG00000113387	SUB1	SUB1 homolog, transcriptional regulator [Source:HGNC Symbol;Acc:HGNC:19985]	ENST00000265073[chr5;32585498;32585498;+]	ENST00000512913[chr5;32531817;32531817;+]
12234	chr12	2387206	2387536	11	331	120.272	0.488555	0.81472	0.326166	hyper	ENST00000491104[chr12;2504435;+]	116898	ENSG00000151067	CACNA1C	calcium voltage-gated channel subunit alpha1 C [Source:HGNC Symbol;Acc:HGNC:1390]	ENST00000491104[chr12;2504435;2504435;+]	ENST00000542680[chr12;2269775;2269775;+]
71545	chr13	44306574	44306977	12	404	-120.269	-0.346475	0.363428	0.709903	hypo	ENST00000613838[chr13;44369877;-]	62899	ENSG00000277831	AL138960.1	novel transcript	ENST00000421190[chr13;44243192;44243192;-]	ENST00000613838[chr13;44369877;44369877;-]
73804	chr17	3771196	3771681	15	486	-120.259	-0.367535	0.366251	0.733786	hypo	ENST00000572121[chr17;3754696;-]	16499	ENSG00000083457	ITGAE	integrin subunit alpha E [Source:HGNC Symbol;Acc:HGNC:6147]	ENST00000572121[chr17;3754696;3754696;-]	ENST00000263087[chr17;3801243;3801243;-]
80817	chr5	91279434	91279920	18	487	-120.221	-0.365731	0.145258	0.51099	hypo	ENST00000440769[chr5;91281142;-]	1221	ENSG00000234292	AC123595.1	uncharacterized LOC729040 [Source:NCBI gene;Acc:729040]	ENST00000510153[chr5;91227071;91227071;-]	ENST00000440769[chr5;91281142;91281142;-]
13438	chr12	51839563	51841688	28	2126	120.198	0.319878	0.928618	0.60874	hyper	ENST00000562996[chr12;51848222;+]	6533	ENSG00000259887	AC068987.1	uncharacterized LOC105369971 [Source:NCBI gene;Acc:105369971]	ENST00000562996[chr12;51848222;51848222;+]	ENST00000618634[chr12;51848766;51848766;-]
75011	chr19	2080096	2080671	21	576	-120.125	-0.255843	0.461938	0.71778	hypo	ENST00000592280[chr19;2078719;-]	1376	ENSG00000172081	MOB3A	MOB kinase activator 3A [Source:HGNC Symbol;Acc:HGNC:29802]	ENST00000592280[chr19;2078719;2078719;-]	ENST00000592143[chr19;2085342;2085342;-]
40685	chr3	50338424	50339116	16	693	120.113	0.358261	0.579813	0.221551	hyper	ENST00000494145[chr3;50338288;-]	135	ENSG00000068028	RASSF1	Ras association domain family member 1 [Source:HGNC Symbol;Acc:HGNC:9882]	ENST00000494145[chr3;50338288;50338288;-]	ENST00000629828[chr3;50337510;50337510;+]
78121	chr22	38758401	38759075	18	675	-120.106	-0.282139	0.268168	0.550307	hypo	ENST00000438058[chr22;38756000;-]	2400	ENSG00000100242	SUN2	Sad1 and UNC84 domain containing 2 [Source:HGNC Symbol;Acc:HGNC:14210]	ENST00000438058[chr22;38756000;38756000;-]	ENST00000607991[chr22;38743494;38743494;+]
26432	chr17	78412537	78413717	25	1181	120.033	0.511024	0.878788	0.367764	hyper	ENST00000586880[chr17;78420221;+]	6503	ENSG00000087157	PGS1	phosphatidylglycerophosphate synthase 1 [Source:HGNC Symbol;Acc:HGNC:30029]	ENST00000586880[chr17;78420221;78420221;+]	ENST00000586355[chr17;78403963;78403963;+]
77152	chr2	239230713	239231324	18	612	-119.985	-0.431565	0.137999	0.569564	hypo	ENST00000496347[chr2;239236669;-]	5344	ENSG00000068024	HDAC4	histone deacetylase 4 [Source:HGNC Symbol;Acc:HGNC:14063]	ENST00000454542[chr2;239191056;239191056;-]	ENST00000496347[chr2;239236669;239236669;-]
25726	chr17	50326425	50327516	19	1092	119.826	0.34078	0.887178	0.546398	hyper	ENST00000017003[chr17;50346091;+]	18574	ENSG00000015532	XYLT2	xylosyltransferase 2 [Source:HGNC Symbol;Acc:HGNC:15517]	ENST00000017003[chr17;50346091;50346091;+]	ENST00000624336[chr17;50365232;50365232;-]
70428	chr11	133918391	133918666	21	276	-119.801	-0.30415	0.108012	0.412162	hypo	ENST00000564347[chr11;133912362;-]	6028	ENSG00000080854	IGSF9B	immunoglobulin superfamily member 9B [Source:HGNC Symbol;Acc:HGNC:32326]	ENST00000564347[chr11;133912362;133912362;-]	ENST00000527648[chr11;133938100;133938100;-]
38805	chr22	31917740	31918377	17	638	119.779	0.332624	0.769664	0.43704	hyper	ENST00000641789[chr22;31938417;-]	20039	ENSG00000128254	C22orf24	chromosome 22 open reading frame 24 [Source:HGNC Symbol;Acc:HGNC:23051]	ENST00000248975[chr22;31944460;31944460;+]	ENST00000641789[chr22;31938417;31938417;-]
28533	chr19	4368606	4368964	15	359	119.727	0.32987	0.701666	0.371795	hyper	ENST00000594444[chr19;4363788;+]	4817	ENSG00000267980	AC007292.1	novel transcript, antisense to SH3GL1	ENST00000593524[chr19;4358448;4358448;-]	ENST00000594444[chr19;4363788;4363788;+]
78217	chr22	46738901	46739549	14	649	-119.727	-0.400729	0.222862	0.62359	hypo	ENST00000216264[chr22;46738261;-]	639	ENSG00000100422	CERK	ceramide kinase [Source:HGNC Symbol;Acc:HGNC:19256]	ENST00000216264[chr22;46738261;46738261;-]	ENST00000564152[chr22;46762563;46762563;-]
5794	chr1	234926385	234927274	23	890	119.678	0.269855	0.45575	0.185896	hyper	ENST00000493933[chr1;234904185;+]	22199	ENSG00000239690	RN7SL668P	RNA, 7SL, cytoplasmic 668, pseudogene [Source:HGNC Symbol;Acc:HGNC:46684]	ENST00000423963[chr1;234957230;234957230;+]	ENST00000493933[chr1;234904185;234904185;+]
72403	chr14	98135999	98136562	10	564	-119.598	-0.556048	0.187771	0.743819	hypo	ENST00000557072[chr14;98136073;+]	0	ENSG00000258511	LINC02295	long intergenic non-protein coding RNA 2295 [Source:HGNC Symbol;Acc:HGNC:53211]	ENST00000499006[chr14;97978124;97978124;-]	ENST00000555776[chr14;98205143;98205143;-]
71309	chr12	124564260	124565108	17	849	-119.566	-0.294756	0.368712	0.663468	hypo	ENST00000458234[chr12;124567464;-]	2355	ENSG00000196498	NCOR2	nuclear receptor corepressor 2 [Source:HGNC Symbol;Acc:HGNC:7673]	ENST00000429285[chr12;124535603;124535603;-]	ENST00000458234[chr12;124567464;124567464;-]
2201	chr1	77976525	77977520	31	996	119.552	0.285151	0.747121	0.461971	hyper	ENST00000370768[chr1;77979086;-]	1565	ENSG00000162613	FUBP1	far upstream element binding protein 1 [Source:HGNC Symbol;Acc:HGNC:4004]	ENST00000487931[chr1;77979174;77979174;+]	ENST00000370768[chr1;77979086;77979086;-]
56593	chr6	167351816	167352334	9	519	119.526	0.586183	0.745252	0.159069	hyper	ENST00000402817[chr6;167347471;+]	4344	ENSG00000217447	AL021331.1	MAD2 mitotic arrest deficient-like 1 (yeast) (MAD2L1) pseudogene	ENST00000454185[chr6;167240480;167240480;-]	ENST00000402817[chr6;167347471;167347471;+]
30513	chr2	10123726	10124723	23	998	119.505	0.260369	0.395596	0.135226	hyper	ENST00000474701[chr2;10123170;+]	555	ENSG00000171848	RRM2	ribonucleotide reductase regulatory subunit M2 [Source:HGNC Symbol;Acc:HGNC:10452]	ENST00000487591[chr2;10126511;10126511;+]	ENST00000474701[chr2;10123170;10123170;+]
44324	chr4	6903930	6904807	15	878	119.473	0.3902	0.82651	0.43631	hyper	ENST00000444368[chr4;6909241;+]	4433	ENSG00000132405	TBC1D14	TBC1 domain family member 14 [Source:HGNC Symbol;Acc:HGNC:29246]	ENST00000444368[chr4;6909241;6909241;+]	ENST00000503069[chr4;6855798;6855798;+]
68734	chr10	3240245	3240760	17	516	-119.455	-0.277055	0.498023	0.775079	hypo	ENST00000445932[chr10;3223815;+]	16429	ENSG00000236968	AL451164.2	novel transcript	ENST00000436340[chr10;3266002;3266002;+]	ENST00000445932[chr10;3223815;3223815;+]
39143	chr22	44339325	44340201	19	877	119.337	0.34879	0.860313	0.511522	hyper	ENST00000406912[chr22;44365550;+]	25348	ENSG00000220702	Z85994.1	novel transcript	ENST00000406912[chr22;44365550;44365550;+]	ENST00000434327[chr22;44414814;44414814;-]
82448	chr7	2138288	2138793	18	506	-119.322	-0.264651	0.410672	0.675324	hypo	ENST00000444373[chr7;2109601;-]	28686	ENSG00000002822	MAD1L1	mitotic arrest deficient 1 like 1 [Source:HGNC Symbol;Acc:HGNC:6762]	ENST00000444373[chr7;2109601;2109601;-]	ENST00000491858[chr7;2175385;2175385;-]
69164	chr10	70092103	70092856	15	754	-119.299	-0.303554	0.480471	0.784025	hypo	ENST00000482166[chr10;70118351;-]	25494	ENSG00000042286	AIFM2	apoptosis inducing factor, mitochondria associated 2 [Source:HGNC Symbol;Acc:HGNC:21411]	ENST00000428512[chr10;70163684;70163684;+]	ENST00000482166[chr10;70118351;70118351;-]
10637	chr11	70490170	70490695	15	526	119.226	0.534589	0.901799	0.36721	hyper	ENST00000424924[chr11;70502859;-]	12163	ENSG00000162105	SHANK2	SH3 and multiple ankyrin repeat domains 2 [Source:HGNC Symbol;Acc:HGNC:14295]	ENST00000445532[chr11;70477592;70477592;-]	ENST00000424924[chr11;70502859;70502859;-]
39507	chr3	4980593	4981052	8	460	119.069	0.657642	0.690648	0.0330055	hyper	ENST00000460806[chr3;4980231;+]	361	ENSG00000134107	BHLHE40	basic helix-loop-helix family member e40 [Source:HGNC Symbol;Acc:HGNC:1046]	ENST00000615178[chr3;4979961;4979961;-]	ENST00000460806[chr3;4980231;4980231;+]
76095	chr2	70978269	70978597	20	329	-119.027	-0.299045	0.0881486	0.387194	hypo	ENST00000457410[chr2;70978506;+]	0	ENSG00000144031	ANKRD53	ankyrin repeat domain 53 [Source:HGNC Symbol;Acc:HGNC:25691]	ENST00000360589[chr2;70978611;70978611;+]	ENST00000478068[chr2;70989721;70989721;-]
26498	chr17	80258493	80259423	18	931	119.025	0.411972	0.770837	0.358865	hyper	ENST00000508628[chr17;80260865;+]	1441	ENSG00000173821	RNF213	ring finger protein 213 [Source:HGNC Symbol;Acc:HGNC:14539]	ENST00000508628[chr17;80260865;80260865;+]	ENST00000575019[chr17;80248213;80248213;+]
60025	chr7	157570607	157571115	18	509	118.956	0.294008	0.928701	0.634693	hyper	ENST00000385225[chr7;157574422;-]	3306	ENSG00000207960	MIR153-2	microRNA 153-2 [Source:HGNC Symbol;Acc:HGNC:31540]	ENST00000409610[chr7;157614022;157614022;+]	ENST00000385225[chr7;157574422;157574422;-]
62633	chr8	124220059	124221357	22	1299	118.951	0.275984	0.91014	0.634155	hyper	ENST00000523703[chr8;124247398;-]	26040	ENSG00000214803	AC090921.1	uncharacterized LOC101927588 [Source:NCBI gene;Acc:101927588]	ENST00000383997[chr8;124260645;124260645;+]	ENST00000523703[chr8;124247398;124247398;-]
72356	chr14	93938972	93939376	18	405	-118.902	-0.265132	0.191383	0.456514	hypo	ENST00000557646[chr14;93939554;+]	177	ENSG00000258987	AL132642.1	novel transcript, antisense to ASB2	ENST00000557646[chr14;93939554;93939554;+]	ENST00000553883[chr14;93940495;93940495;-]
63270	chr9	6417333	6418233	10	901	118.858	0.573286	0.870805	0.297519	hyper	ENST00000450508[chr9;6421030;+]	2796	ENSG00000147854	UHRF2	ubiquitin like with PHD and ring finger domains 2 [Source:HGNC Symbol;Acc:HGNC:12557]	ENST00000450508[chr9;6421030;6421030;+]	ENST00000461236[chr9;6414057;6414057;+]
60931	chr8	29990733	29991348	12	616	118.781	0.438261	0.896812	0.458551	hyper	ENST00000579676[chr8;29957348;-]	33384	ENSG00000264788	MIR3148	microRNA 3148 [Source:HGNC Symbol;Acc:HGNC:38215]	ENST00000579676[chr8;29957348;29957348;-]	ENST00000458990[chr8;30043908;30043908;-]
65043	chr9	109893409	109894325	18	917	118.733	0.357373	0.888743	0.531371	hyper	ENST00000465091[chr9;109867270;+]	26138	ENSG00000243444	PALM2	paralemmin 2 [Source:HGNC Symbol;Acc:HGNC:15845]	ENST00000449258[chr9;109772043;109772043;-]	ENST00000465091[chr9;109867270;109867270;+]
20616	chr15	41150953	41151402	12	450	118.553	0.453347	0.847482	0.394135	hyper	ENST00000635724[chr15;41157342;-]	5939	ENSG00000283133	AC021753.1	mitochondrially encoded NADH dehydrogenase 4 (MT-ND4) pseudogene	ENST00000528023[chr15;41163161;41163161;+]	ENST00000635724[chr15;41157342;41157342;-]
19085	chr14	75496433	75498301	27	1869	118.549	0.261005	0.781378	0.520373	hyper	ENST00000286639[chr14;75522424;+]	24122	ENSG00000156127	BATF	basic leucine zipper ATF-like transcription factor [Source:HGNC Symbol;Acc:HGNC:958]	ENST00000286639[chr14;75522424;75522424;+]	ENST00000267569[chr14;75432133;75432133;+]
78686	chr3	71127121	71128237	14	1117	-118.544	-0.363705	0.277865	0.64157	hypo	ENST00000497355[chr3;71130592;-]	2354	ENSG00000114861	FOXP1	forkhead box P1 [Source:HGNC Symbol;Acc:HGNC:3823]	ENST00000497553[chr3;71065767;71065767;-]	ENST00000497355[chr3;71130592;71130592;-]
53671	chr6	31812269	31812862	17	594	118.538	0.660806	0.913669	0.252863	hyper	ENST00000375654[chr6;31815065;-]	2202	ENSG00000204390	HSPA1L	heat shock protein family A (Hsp70) member 1 like [Source:HGNC Symbol;Acc:HGNC:5234]	ENST00000375651[chr6;31815463;31815463;+]	ENST00000375654[chr6;31815065;31815065;-]
81943	chr6	99609179	99609834	21	656	-118.509	-0.305165	0.127678	0.432843	hypo	ENST00000369214[chr6;99606773;+]	2405	ENSG00000112238	PRDM13	PR/SET domain 13 [Source:HGNC Symbol;Acc:HGNC:13998]	ENST00000520429[chr6;99568973;99568973;-]	ENST00000369214[chr6;99606773;99606773;+]
18937	chr14	69685040	69686001	11	962	118.435	0.519273	0.809794	0.290522	hyper	ENST00000556993[chr14;69658509;+]	26530	ENSG00000100647	SUSD6	sushi domain containing 6 [Source:HGNC Symbol;Acc:HGNC:19956]	ENST00000553521[chr14;69726899;69726899;+]	ENST00000556993[chr14;69658509;69658509;+]
75041	chr19	5131804	5132252	20	449	-118.362	-0.434424	0.245395	0.679818	hypo	ENST00000588166[chr19;5135535;+]	3282	ENSG00000127663	KDM4B	lysine demethylase 4B [Source:HGNC Symbol;Acc:HGNC:29136]	ENST00000588166[chr19;5135535;5135535;+]	ENST00000592159[chr19;5112357;5112357;+]
35771	chr2	233166018	233166493	17	476	118.354	0.293015	0.851421	0.558407	hyper	ENST00000472517[chr2;233164300;+]	1717	ENSG00000168918	INPP5D	inositol polyphosphate-5-phosphatase D [Source:HGNC Symbol;Acc:HGNC:6079]	ENST00000493632[chr2;233169559;233169559;+]	ENST00000472517[chr2;233164300;233164300;+]
79409	chr4	2590975	2591586	14	612	-118.278	-0.33965	0.433741	0.773392	hypo	ENST00000511554[chr4;2608146;-]	16559	ENSG00000248155	CR545473.1	novel pseudogene	ENST00000545951[chr4;2625431;2625431;+]	ENST00000511554[chr4;2608146;2608146;-]
73147	chr16	4090187	4090663	13	477	-118.255	-0.356284	0.388516	0.7448	hypo	ENST00000571467[chr16;4113925;-]	23261	ENSG00000162104	ADCY9	adenylate cyclase 9 [Source:HGNC Symbol;Acc:HGNC:240]	ENST00000571889[chr16;4054190;4054190;-]	ENST00000571467[chr16;4113925;4113925;-]
65722	chr9	136248856	136249668	21	813	118.193	0.277719	0.89357	0.615852	hyper	ENST00000624770[chr9;136249977;+]	308	ENSG00000279813	CR392000.1	TEC	ENST00000624770[chr9;136249977;136249977;+]	ENST00000563590[chr9;136304070;136304070;-]
81270	chr5	172688842	172689387	14	546	-118.167	-0.317377	0.350253	0.66763	hypo	ENST00000519976[chr5;172697720;-]	8332	ENSG00000253445	AC027309.1	novel transcript	ENST00000520566[chr5;172656713;172656713;-]	ENST00000519976[chr5;172697720;172697720;-]
68742	chr10	4034914	4035443	15	530	-118.102	-0.348538	0.213708	0.562246	hypo	ENST00000455525[chr10;4024939;+]	9974	ENSG00000227101	AC025822.1	novel transcript	ENST00000455199[chr10;4051725;4051725;+]	ENST00000455525[chr10;4024939;4024939;+]
14608	chr12	104577733	104578705	20	973	117.926	0.376728	0.905346	0.528618	hyper	ENST00000549016[chr12;104588847;+]	10141	ENSG00000171310	CHST11	carbohydrate sulfotransferase 11 [Source:HGNC Symbol;Acc:HGNC:17422]	ENST00000549016[chr12;104588847;104588847;+]	ENST00000623545[chr12;104552072;104552072;+]
69931	chr11	62433497	62434243	16	747	-117.879	-0.299087	0.435484	0.734571	hypo	ENST00000528983[chr11;62426724;-]	6772	ENSG00000255446	AP003064.2	novel transcript	ENST00000528983[chr11;62426724;62426724;-]	ENST00000278282[chr11;62419034;62419034;+]
52743	chr5	180367091	180367960	20	870	117.791	0.388192	0.905441	0.517249	hyper	ENST00000253778[chr5;180353387;-]	13703	ENSG00000131459	GFPT2	glutamine-fructose-6-phosphate transaminase 2 [Source:HGNC Symbol;Acc:HGNC:4242]	ENST00000253778[chr5;180353387;180353387;-]	ENST00000504573[chr5;180293244;180293244;+]
78331	chr3	12959907	12960605	18	699	-117.752	-0.359899	0.414005	0.773905	hypo	ENST00000474467[chr3;12967460;-]	6854	ENSG00000144711	IQSEC1	IQ motif and Sec7 domain 1 [Source:HGNC Symbol;Acc:HGNC:29112]	ENST00000448129[chr3;12885211;12885211;-]	ENST00000474467[chr3;12967460;12967460;-]
72862	chr15	70094678	70095032	9	355	-117.745	-0.567494	0.0343553	0.601849	hypo	ENST00000539550[chr15;70094785;-]	0	ENSG00000140332	TLE3	transducin like enhancer of split 3 [Source:HGNC Symbol;Acc:HGNC:11839]	ENST00000385230[chr15;70079468;70079468;-]	ENST00000557984[chr15;70095588;70095588;-]
12272	chr12	3092154	3093500	22	1347	117.712	0.303385	0.907013	0.603629	hyper	ENST00000539631[chr12;3077427;+]	14726	ENSG00000011105	TSPAN9	tetraspanin 9 [Source:HGNC Symbol;Acc:HGNC:21640]	ENST00000483097[chr12;3072145;3072145;-]	ENST00000539631[chr12;3077427;3077427;+]
18736	chr14	61661080	61661722	12	643	117.696	0.463375	0.68485	0.221475	hyper	ENST00000556717[chr14;61647419;+]	13660	ENSG00000232774	FLJ22447	uncharacterized LOC400221 [Source:NCBI gene;Acc:400221]	ENST00000553999[chr14;61695512;61695512;+]	ENST00000556717[chr14;61647419;61647419;+]
23263	chr16	50697806	50698877	21	1072	117.657	0.319016	0.662262	0.343246	hyper	ENST00000532206[chr16;50697139;+]	666	ENSG00000167207	NOD2	nucleotide binding oligomerization domain containing 2 [Source:HGNC Symbol;Acc:HGNC:5331]	ENST00000534067[chr16;50712193;50712193;+]	ENST00000532206[chr16;50697139;50697139;+]
73793	chr17	2051613	2052187	18	575	-117.438	-0.35032	0.329778	0.680099	hypo	ENST00000586026[chr17;2050380;-]	1232	ENSG00000267195	MIR212	microRNA 212 [Source:HGNC Symbol;Acc:HGNC:31589]	ENST00000586026[chr17;2050380;2050380;-]	ENST00000572195[chr17;2041935;2041935;+]
56620	chr6	168120119	168121649	27	1531	117.369	0.392278	0.811875	0.419597	hyper	ENST00000644440[chr6;168101511;-]	18607	ENSG00000153303	FRMD1	FERM domain containing 1 [Source:HGNC Symbol;Acc:HGNC:21240]	ENST00000644440[chr6;168101511;168101511;-]	ENST00000496008[chr6;168033997;168033997;+]
22309	chr16	2751768	2752108	18	341	117.361	0.344181	0.607726	0.263545	hyper	ENST00000301740[chr16;2752328;+]	219	ENSG00000167978	SRRM2	serine/arginine repetitive matrix 2 [Source:HGNC Symbol;Acc:HGNC:16639]	ENST00000301740[chr16;2752328;2752328;+]	ENST00000570677[chr16;2752518;2752518;-]
74971	chr18	79524723	79524924	19	202	-117.341	-0.415967	0.204666	0.620632	hypo	ENST00000590172[chr18;79523923;+]	799	ENSG00000131196	NFATC1	nuclear factor of activated T cells 1 [Source:HGNC Symbol;Acc:HGNC:7775]	ENST00000586695[chr18;79527118;79527118;+]	ENST00000590172[chr18;79523923;79523923;+]
4435	chr1	183909688	183910349	11	662	117.181	0.43208	0.902338	0.470258	hyper	ENST00000486375[chr1;183940731;-]	30381	ENSG00000198756	COLGALT2	collagen beta(1-O)galactosyltransferase 2 [Source:HGNC Symbol;Acc:HGNC:16790]	ENST00000645668[chr1;184051650;184051650;+]	ENST00000486375[chr1;183940731;183940731;-]
68845	chr10	21524692	21525321	14	630	-117.149	-0.465823	0.206661	0.672484	hypo	ENST00000631589[chr10;21524674;+]	17	ENSG00000078403	MLLT10	MLLT10, histone lysine methyltransferase DOT1L cofactor [Source:HGNC Symbol;Acc:HGNC:16063]	ENST00000487107[chr10;21523895;21523895;-]	ENST00000631589[chr10;21524674;21524674;+]
45953	chr4	75555461	75556420	12	960	117.14	0.452003	0.865129	0.413127	hyper	ENST00000435974[chr4;75556064;+]	0	ENSG00000174792	ODAPH	odontogenesis associated phosphoprotein [Source:HGNC Symbol;Acc:HGNC:26300]	ENST00000514021[chr4;75514764;75514764;-]	ENST00000515793[chr4;75597140;75597140;-]
80448	chr5	16617848	16618337	13	490	-117.101	-0.310947	0.10163	0.412577	hypo	ENST00000504935[chr5;16617224;+]	623	ENSG00000250415	AC022113.2	novel transcript	ENST00000306320[chr5;16617058;16617058;-]	ENST00000504935[chr5;16617224;16617224;+]
15667	chr13	24230371	24231355	20	985	117.093	0.269274	0.908918	0.639643	hyper	ENST00000474317[chr13;24224240;+]	6130	ENSG00000182957	SPATA13	spermatogenesis associated 13 [Source:HGNC Symbol;Acc:HGNC:23222]	ENST00000434675[chr13;24251693;24251693;+]	ENST00000474317[chr13;24224240;24224240;+]
68225	chr1	184035850	184036359	17	510	-117.031	-0.277498	0.281462	0.55896	hypo	ENST00000361927[chr1;184037729;-]	1369	ENSG00000198756	COLGALT2	collagen beta(1-O)galactosyltransferase 2 [Source:HGNC Symbol;Acc:HGNC:16790]	ENST00000645668[chr1;184051650;184051650;+]	ENST00000361927[chr1;184037729;184037729;-]
82852	chr7	73704075	73704418	21	344	-116.995	-0.274873	0.191392	0.466265	hypo	ENST00000480126[chr7;73704259;-]	0	ENSG00000106089	STX1A	syntaxin 1A [Source:HGNC Symbol;Acc:HGNC:11433]	ENST00000497980[chr7;73704055;73704055;-]	ENST00000491427[chr7;73704496;73704496;-]
22324	chr16	3055130	3055992	22	863	116.976	0.419764	0.705245	0.285481	hyper	ENST00000572930[chr16;3056019;-]	26	ENSG00000261971	MMP25-AS1	MMP25 antisense RNA 1 [Source:HGNC Symbol;Acc:HGNC:51372]	ENST00000575441[chr16;3056793;3056793;+]	ENST00000572930[chr16;3056019;3056019;-]
71279	chr12	123131974	123132429	13	456	-116.971	-0.348591	0.217417	0.566009	hypo	ENST00000542210[chr12;123150015;-]	17585	ENSG00000090975	PITPNM2	phosphatidylinositol transfer protein membrane associated 2 [Source:HGNC Symbol;Acc:HGNC:21044]	ENST00000280562[chr12;123110495;123110495;-]	ENST00000542210[chr12;123150015;123150015;-]
70826	chr12	52249955	52250306	9	352	-116.948	-0.528698	0.188681	0.717379	hypo	ENST00000553310[chr12;52249299;+]	655	ENSG00000170442	KRT86	keratin 86 [Source:HGNC Symbol;Acc:HGNC:6463]	ENST00000546686[chr12;52247448;52247448;-]	ENST00000553310[chr12;52249299;52249299;+]
371	chr1	11061154	11061548	13	395	116.895	0.353205	0.675686	0.322481	hyper	ENST00000376957[chr1;11060024;-]	1129	ENSG00000116649	SRM	spermidine synthase [Source:HGNC Symbol;Acc:HGNC:11296]	ENST00000376957[chr1;11060024;11060024;-]	ENST00000490565[chr1;11068924;11068924;-]
39520	chr3	5011349	5011972	16	624	116.862	0.374661	0.59532	0.220659	hyper	ENST00000460806[chr3;4980231;+]	31117	ENSG00000134107	BHLHE40	basic helix-loop-helix family member e40 [Source:HGNC Symbol;Acc:HGNC:1046]	ENST00000615178[chr3;4979961;4979961;-]	ENST00000460806[chr3;4980231;4980231;+]
21557	chr15	76988185	76989200	17	1016	116.829	0.31795	0.752801	0.434851	hyper	ENST00000558407[chr15;76993358;+]	4157	ENSG00000140368	PSTPIP1	proline-serine-threonine phosphatase interacting protein 1 [Source:HGNC Symbol;Acc:HGNC:9580]	ENST00000558407[chr15;76993358;76993358;+]	ENST00000560833[chr15;76943491;76943491;+]
9896	chr11	34161566	34162261	19	696	116.827	0.351306	0.901407	0.550101	hyper	ENST00000534509[chr11;34146719;+]	14846	ENSG00000135372	NAT10	N-acetyltransferase 10 [Source:HGNC Symbol;Acc:HGNC:29830]	ENST00000364997[chr11;34189173;34189173;+]	ENST00000534509[chr11;34146719;34146719;+]
21354	chr15	70091452	70092283	14	832	116.821	0.399048	0.868317	0.46927	hyper	ENST00000539550[chr15;70094785;-]	2501	ENSG00000140332	TLE3	transducin like enhancer of split 3 [Source:HGNC Symbol;Acc:HGNC:11839]	ENST00000385230[chr15;70079468;70079468;-]	ENST00000539550[chr15;70094785;70094785;-]
71254	chr12	122023452	122023819	19	368	-116.687	-0.292416	0.122387	0.414802	hypo	ENST00000432926[chr12;122021977;+]	1474	ENSG00000110987	BCL7A	BCL tumor suppressor 7A [Source:HGNC Symbol;Acc:HGNC:1004]	ENST00000616576[chr12;122020063;122020063;-]	ENST00000432926[chr12;122021977;122021977;+]
73155	chr16	4663926	4664582	21	657	-116.681	-0.355304	0.39852	0.753824	hypo	ENST00000590457[chr16;4664415;+]	0	ENSG00000102858	MGRN1	mahogunin ring finger 1 [Source:HGNC Symbol;Acc:HGNC:20254]	ENST00000588015[chr16;4668296;4668296;+]	ENST00000613380[chr16;4658850;4658850;+]
77434	chr20	36462627	36463384	18	758	-116.666	-0.296696	0.190608	0.487303	hypo	ENST00000340491[chr20;36461746;+]	880	ENSG00000080845	DLGAP4	DLG associated protein 4 [Source:HGNC Symbol;Acc:HGNC:24476]	ENST00000479220[chr20;36473118;36473118;+]	ENST00000340491[chr20;36461746;36461746;+]
64616	chr9	91419330	91419830	8	501	116.656	0.756481	0.959445	0.202964	hyper	ENST00000297689[chr9;91423862;-]	4031	ENSG00000165030	NFIL3	nuclear factor, interleukin 3 regulated [Source:HGNC Symbol;Acc:HGNC:7787]	ENST00000442072[chr9;91426237;91426237;+]	ENST00000297689[chr9;91423862;91423862;-]
11255	chr11	102319112	102319579	12	468	116.642	0.521263	0.577485	0.0562221	hyper	ENST00000532808[chr11;102317562;+]	1549	ENSG00000023445	BIRC3	baculoviral IAP repeat containing 3 [Source:HGNC Symbol;Acc:HGNC:591]	ENST00000527309[chr11;102325220;102325220;+]	ENST00000532808[chr11;102317562;102317562;+]
70094	chr11	86799725	86800114	15	390	-116.641	-0.271218	0.331061	0.602279	hypo	ENST00000280258[chr11;86800239;+]	124	ENSG00000150687	PRSS23	serine protease 23 [Source:HGNC Symbol;Acc:HGNC:14370]	ENST00000280258[chr11;86800239;86800239;+]	ENST00000527521[chr11;86791058;86791058;+]
21561	chr15	77013429	77014664	22	1236	116.589	0.366794	0.538613	0.171819	hyper	ENST00000559859[chr15;77015810;+]	1145	ENSG00000140368	PSTPIP1	proline-serine-threonine phosphatase interacting protein 1 [Source:HGNC Symbol;Acc:HGNC:9580]	ENST00000559859[chr15;77015810;77015810;+]	ENST00000559295[chr15;76995573;76995573;+]
79855	chr4	88737380	88738580	16	1201	-116.489	-0.261584	0.390593	0.652177	hypo	ENST00000511623[chr4;88737639;-]	0	ENSG00000138640	FAM13A	family with sequence similarity 13 member A [Source:HGNC Symbol;Acc:HGNC:19367]	ENST00000506433[chr4;88736634;88736634;-]	ENST00000508360[chr4;88749867;88749867;-]
68629	chr1	236523264	236523549	18	286	-116.473	-0.264639	0.460511	0.72515	hypo	ENST00000341872[chr1;236523438;+]	0	ENSG00000116977	LGALS8	galectin 8 [Source:HGNC Symbol;Acc:HGNC:6569]	ENST00000366584[chr1;236523598;236523598;+]	ENST00000493812[chr1;236524500;236524500;-]
52566	chr5	174729206	174730227	24	1022	116.364	0.287794	0.718692	0.430898	hyper	ENST00000507785[chr5;174724601;+]	4604	ENSG00000120149	MSX2	msh homeobox 2 [Source:HGNC Symbol;Acc:HGNC:7392]	ENST00000502684[chr5;174751303;174751303;+]	ENST00000507785[chr5;174724601;174724601;+]
71804	chr13	99417481	99417938	16	458	-116.345	-0.560213	0.131177	0.69139	hypo	ENST00000642991[chr13;99417224;-]	256	ENSG00000238241	CCR12P	C-C motif chemokine receptor 12, pseudogene [Source:HGNC Symbol;Acc:HGNC:39812]	ENST00000642991[chr13;99417224;99417224;-]	ENST00000646895[chr13;99432702;99432702;-]
84694	chr9	112002092	112003140	14	1049	-116.341	-0.290788	0.543491	0.834279	hypo	ENST00000410424[chr9;111996739;-]	5352	ENSG00000222356	RNU6-710P	RNA, U6 small nuclear 710, pseudogene [Source:HGNC Symbol;Acc:HGNC:47673]	ENST00000410424[chr9;111996739;111996739;-]	ENST00000568421[chr9;112036310;112036310;-]
29630	chr19	43753553	43753974	12	422	116.26	0.482925	0.685932	0.203007	hyper	ENST00000597586[chr19;43754598;-]	623	ENSG00000105771	SMG9	SMG9, nonsense mediated mRNA decay factor [Source:HGNC Symbol;Acc:HGNC:25763]	ENST00000597598[chr19;43747734;43747734;-]	ENST00000597586[chr19;43754598;43754598;-]
75461	chr19	45497814	45498405	15	592	-116.219	-0.309363	0.277623	0.586985	hypo	ENST00000451287[chr19;45498472;+]	66	ENSG00000213889	PPM1N	protein phosphatase, Mg2+/Mn2+ dependent 1N (putative) [Source:HGNC Symbol;Acc:HGNC:26845]	ENST00000451287[chr19;45498472;45498472;+]	ENST00000396737[chr19;45497250;45497250;+]
26146	chr17	67996649	67997399	13	751	116.21	0.361541	0.772216	0.410675	hyper	ENST00000580729[chr17;67996431;-]	217	ENSG00000186665	C17orf58	chromosome 17 open reading frame 58 [Source:HGNC Symbol;Acc:HGNC:27568]	ENST00000580729[chr17;67996431;67996431;-]	ENST00000585292[chr17;67977697;67977697;+]
69293	chr10	91409026	91409535	15	510	-116.206	-0.316589	0.0763587	0.392948	hypo	ENST00000631422[chr10;91409279;+]	0	ENSG00000165338	HECTD2	HECT domain E3 ubiquitin protein ligase 2 [Source:HGNC Symbol;Acc:HGNC:26736]	ENST00000446394[chr10;91410284;91410284;+]	ENST00000604630[chr10;91464708;91464708;-]
54062	chr6	45713957	45715016	16	1060	116.204	0.369866	0.683606	0.313741	hyper	ENST00000563807[chr6;45576770;-]	137186	ENSG00000261080	RUNX2-AS1	RUNX2 antisense RNA 1 [Source:HGNC Symbol;Acc:HGNC:53512]	ENST00000563807[chr6;45576770;45576770;-]	ENST00000476852[chr6;45937464;45937464;-]
74729	chr18	31652236	31652971	15	736	-116.119	-0.255214	0.362912	0.618126	hypo	ENST00000578114[chr18;31658464;-]	5492	ENSG00000118276	B4GALT6	beta-1,4-galactosyltransferase 6 [Source:HGNC Symbol;Acc:HGNC:929]	ENST00000565978[chr18;31685654;31685654;+]	ENST00000578114[chr18;31658464;31658464;-]
10404	chr11	62694306	62695196	19	891	116.112	0.251809	0.763278	0.51147	hyper	ENST00000532115[chr11;62694711;-]	0	ENSG00000168000	BSCL2	BSCL2, seipin lipid droplet biogenesis associated [Source:HGNC Symbol;Acc:HGNC:15832]	ENST00000468505[chr11;62692797;62692797;-]	ENST00000412351[chr11;62697566;62697566;-]
72219	chr14	73634331	73634599	19	269	-116.084	-0.274825	0.172176	0.447001	hypo	ENST00000617980[chr14;73633941;-]	389	ENSG00000258603	AC005225.2	novel transcript, antisense to ACOT6	ENST00000617980[chr14;73633941;73633941;-]	ENST00000557330[chr14;73631474;73631474;+]
1468	chr1	46521944	46523004	22	1061	116.027	0.264358	0.67402	0.409662	hyper	ENST00000634804[chr1;46533614;-]	10609	ENSG00000282881	AL136373.1	uncharacterized LOC105378696 [Source:NCBI gene;Acc:105378696]	ENST00000602433[chr1;46538695;46538695;+]	ENST00000634804[chr1;46533614;46533614;-]
74429	chr17	76557139	76557324	16	186	-115.912	-0.354301	0.160413	0.514715	hypo	ENST00000591967[chr17;76557648;-]	323	ENSG00000267546	AC015802.4	novel transcript, antisense to PRCD	ENST00000591956[chr17;76557765;76557765;+]	ENST00000591967[chr17;76557648;76557648;-]
52786	chr6	220928	221515	14	588	115.886	0.481578	0.847098	0.36552	hyper	ENST00000580119[chr6;205484;-]	15443	ENSG00000263667	AL035696.3	uncharacterized LOC285766 [Source:NCBI gene;Acc:285766]	ENST00000580119[chr6;205484;205484;-]	ENST00000381078[chr6;203312;203312;+]
79445	chr4	6011337	6012160	19	824	-115.88	-0.250624	0.184434	0.435058	hypo	ENST00000531445[chr4;6018507;-]	6346	ENSG00000181215	C4orf50	chromosome 4 open reading frame 50 [Source:HGNC Symbol;Acc:HGNC:33766]	ENST00000639345[chr4;5990064;5990064;-]	ENST00000531445[chr4;6018507;6018507;-]
51466	chr5	126762708	126763200	14	493	115.793	0.374206	0.888906	0.514701	hyper	ENST00000516376[chr5;126755417;-]	7290	ENSG00000252185	RNU6-752P	RNA, U6 small nuclear 752, pseudogene [Source:HGNC Symbol;Acc:HGNC:47715]	ENST00000516376[chr5;126755417;126755417;-]	ENST00000509185[chr5;126776486;126776486;-]
24592	chr17	8892038	8892566	15	529	115.586	0.34017	0.904229	0.56406	hyper	ENST00000583812[chr17;8893650;-]	1083	ENSG00000141506	PIK3R5	phosphoinositide-3-kinase regulatory subunit 5 [Source:HGNC Symbol;Acc:HGNC:30035]	ENST00000583039[chr17;8888513;8888513;-]	ENST00000583812[chr17;8893650;8893650;-]
83973	chr8	100315999	100316374	17	376	-115.487	-0.256834	0.580241	0.837075	hypo	ENST00000341084[chr8;100310327;-]	5671	ENSG00000034677	RNF19A	ring finger protein 19A, RBR E3 ubiquitin protein ligase [Source:HGNC Symbol;Acc:HGNC:13432]	ENST00000341084[chr8;100310327;100310327;-]	ENST00000519527[chr8;100336185;100336185;-]
33374	chr2	127064802	127065403	18	602	115.424	0.346467	0.62475	0.278282	hyper	ENST00000466111[chr2;127064928;-]	0	ENSG00000136717	BIN1	bridging integrator 1 [Source:HGNC Symbol;Acc:HGNC:1052]	ENST00000462958[chr2;127056491;127056491;-]	ENST00000564121[chr2;127025210;127025210;+]
12005	chr11	129643250	129644806	19	1557	115.374	0.403805	0.865936	0.462131	hyper	ENST00000631195[chr11;129617269;-]	25980	ENSG00000281097	LINC01395	long intergenic non-protein coding RNA 1395 [Source:NCBI gene;Acc:101929557]	ENST00000631195[chr11;129617269;129617269;-]	ENST00000626400[chr11;129591492;129591492;+]
4188	chr1	173864801	173865693	14	893	115.342	0.453614	0.82524	0.371626	hyper	ENST00000434796[chr1;173864901;-]	0	ENSG00000234741	GAS5	growth arrest specific 5 [Source:HGNC Symbol;Acc:HGNC:16355]	ENST00000367704[chr1;173868081;173868081;+]	ENST00000414075[chr1;173866206;173866206;-]
81671	chr6	36954535	36955131	17	597	-115.305	-0.293631	0.300517	0.594148	hypo	ENST00000373674[chr6;36954432;+]	102	ENSG00000164530	PI16	peptidase inhibitor 16 [Source:HGNC Symbol;Acc:HGNC:21245]	ENST00000491324[chr6;36962989;36962989;+]	ENST00000373674[chr6;36954432;36954432;+]
61184	chr8	42188528	42189888	23	1361	115.298	0.278824	0.914419	0.635595	hyper	ENST00000521647[chr8;42188489;-]	38	ENSG00000104368	PLAT	plasminogen activator, tissue type [Source:HGNC Symbol;Acc:HGNC:9051]	ENST00000521647[chr8;42188489;42188489;-]	ENST00000520523[chr8;42193727;42193727;-]
84857	chr9	131263898	131264549	17	652	-115.295	-0.408673	0.379304	0.787977	hypo	ENST00000247295[chr9;131264715;-]	165	ENSG00000126882	FAM78A	family with sequence similarity 78 member A [Source:HGNC Symbol;Acc:HGNC:25465]	ENST00000645295[chr9;131289458;131289458;+]	ENST00000247295[chr9;131264715;131264715;-]
75420	chr19	41877528	41878173	13	646	-115.285	-0.417885	0.334563	0.752448	hypo	ENST00000444740[chr19;41877304;+]	223	ENSG00000105369	CD79A	CD79a molecule [Source:HGNC Symbol;Acc:HGNC:1698]	ENST00000354532[chr19;41883160;41883160;+]	ENST00000444740[chr19;41877304;41877304;+]
74967	chr18	79368468	79368962	14	495	-115.285	-0.295684	0.191669	0.487353	hypo	ENST00000587410[chr18;79372389;+]	3426	ENSG00000166377	ATP9B	ATPase phospholipid transporting 9B (putative) [Source:HGNC Symbol;Acc:HGNC:13541]	ENST00000587410[chr18;79372389;79372389;+]	ENST00000587919[chr18;79359395;79359395;+]
41130	chr3	69200125	69201050	14	926	115.128	0.400396	0.700446	0.30005	hyper	ENST00000462512[chr3;69200898;-]	0	ENSG00000114541	FRMD4B	FERM domain containing 4B [Source:HGNC Symbol;Acc:HGNC:24886]	ENST00000489817[chr3;69199270;69199270;-]	ENST00000483668[chr3;69250212;69250212;-]
59559	chr7	140212242	140213526	18	1285	114.825	0.368823	0.88406	0.515237	hyper	ENST00000363101[chr7;140209671;-]	2570	ENSG00000199971	RNU6-797P	RNA, U6 small nuclear 797, pseudogene [Source:HGNC Symbol;Acc:HGNC:47760]	ENST00000363101[chr7;140209671;140209671;-]	ENST00000566699[chr7;140177183;140177183;+]
44885	chr4	26323038	26323498	8	461	114.731	0.87853	0.94955	0.07102	hyper	ENST00000514675[chr4;26322869;+]	168	ENSG00000168214	RBPJ	recombination signal binding protein for immunoglobulin kappa J region [Source:HGNC Symbol;Acc:HGNC:5724]	ENST00000515573[chr4;26343139;26343139;+]	ENST00000514675[chr4;26322869;26322869;+]
53460	chr6	24775969	24776564	22	596	114.635	0.257363	0.573569	0.316206	hyper	ENST00000378059[chr6;24776865;+]	300	ENSG00000112312	GMNN	geminin, DNA replication inhibitor [Source:HGNC Symbol;Acc:HGNC:17493]	ENST00000378059[chr6;24776865;24776865;+]	ENST00000476555[chr6;24775466;24775466;+]
75093	chr19	11143314	11143723	14	410	-114.585	-0.305606	0.350204	0.655811	hypo	ENST00000586708[chr19;11155761;-]	12037	ENSG00000161888	SPC24	SPC24, NDC80 kinetochore complex component [Source:HGNC Symbol;Acc:HGNC:26913]	ENST00000588634[chr19;11203627;11203627;+]	ENST00000586708[chr19;11155761;11155761;-]
32476	chr2	96343173	96344245	19	1073	114.513	0.343782	0.892048	0.548266	hyper	ENST00000455200[chr2;96335817;+]	7355	ENSG00000121152	NCAPH	non-SMC condensin I complex subunit H [Source:HGNC Symbol;Acc:HGNC:1112]	ENST00000435349[chr2;96364479;96364479;+]	ENST00000455200[chr2;96335817;96335817;+]
71801	chr13	99413792	99414478	17	687	-114.44	-0.413988	0.164852	0.57884	hypo	ENST00000642991[chr13;99417224;-]	2745	ENSG00000238241	CCR12P	C-C motif chemokine receptor 12, pseudogene [Source:HGNC Symbol;Acc:HGNC:39812]	ENST00000446203[chr13;99408914;99408914;-]	ENST00000642991[chr13;99417224;99417224;-]
60865	chr8	29171050	29171438	9	389	114.436	0.596264	0.86584	0.269576	hyper	ENST00000517632[chr8;29140043;+]	31006	ENSG00000254129	AC108449.1	novel transcript, antisense to KIF13B	ENST00000518743[chr8;29218904;29218904;+]	ENST00000517632[chr8;29140043;29140043;+]
81721	chr6	43368168	43368560	12	393	-114.38	-0.409538	0.215106	0.624644	hypo	ENST00000361428[chr6;43369443;-]	882	ENSG00000171467	ZNF318	zinc finger protein 318 [Source:HGNC Symbol;Acc:HGNC:13578]	ENST00000606599[chr6;43342836;43342836;-]	ENST00000361428[chr6;43369443;43369443;-]
70867	chr12	54549978	54550385	13	408	-114.371	-0.364723	0.155141	0.519864	hypo	ENST00000538346[chr12;54550079;+]	0	ENSG00000123360	PDE1B	phosphodiesterase 1B [Source:HGNC Symbol;Acc:HGNC:8775]	ENST00000547942[chr12;54544105;54544105;-]	ENST00000550285[chr12;54549667;54549667;+]
53716	chr6	33273975	33274792	14	818	114.24	0.380065	0.872279	0.492214	hyper	ENST00000472218[chr6;33275320;+]	527	ENSG00000231500	RPS18	ribosomal protein S18 [Source:HGNC Symbol;Acc:HGNC:10401]	ENST00000472218[chr6;33275320;33275320;+]	ENST00000490191[chr6;33272131;33272131;+]
55627	chr6	135114423	135114887	10	465	114.091	0.456989	0.734678	0.277689	hyper	ENST00000529882[chr6;135103056;-]	11366	ENSG00000112339	HBS1L	HBS1 like translational GTPase [Source:HGNC Symbol;Acc:HGNC:4834]	ENST00000529882[chr6;135103056;135103056;-]	ENST00000447508[chr6;135055032;135055032;+]
52811	chr6	549042	549390	10	349	114.073	0.484202	0.718073	0.233871	hyper	ENST00000430842[chr6;524170;+]	24871	ENSG00000230433	AL031770.1	novel transcript	ENST00000607644[chr6;711532;711532;+]	ENST00000430842[chr6;524170;524170;+]
37028	chr20	48824804	48825356	13	553	114.021	0.478607	0.698524	0.219917	hyper	ENST00000371941[chr20;48827883;-]	2526	ENSG00000124126	PREX1	phosphatidylinositol-3,4,5-trisphosphate dependent Rac exchange factor 1 [Source:HGNC Symbol;Acc:HGNC:32594]	ENST00000371917[chr20;48921889;48921889;+]	ENST00000371941[chr20;48827883;48827883;-]
68005	chr1	156656440	156657036	17	597	-114.019	-0.28698	0.0788288	0.365809	hypo	ENST00000496038[chr1;156656728;+]	0	ENSG00000132692	BCAN	brevican [Source:HGNC Symbol;Acc:HGNC:23059]	ENST00000605886[chr1;156644887;156644887;-]	ENST00000448869[chr1;156661424;156661424;-]
83820	chr8	73451852	73453074	17	1223	-114.014	-0.253658	0.524876	0.778534	hypo	ENST00000522818[chr8;73458787;-]	5712	ENSG00000040341	STAU2	staufen double-stranded RNA binding protein 2 [Source:HGNC Symbol;Acc:HGNC:11371]	ENST00000522560[chr8;73369295;73369295;-]	ENST00000522818[chr8;73458787;73458787;-]
56793	chr7	936332	936894	17	563	113.99	0.356995	0.829594	0.472599	hyper	ENST00000454383[chr7;935180;-]	1151	ENSG00000105963	ADAP1	ArfGAP with dual PH domains 1 [Source:HGNC Symbol;Acc:HGNC:16486]	ENST00000454383[chr7;935180;935180;-]	ENST00000611167[chr7;945816;945816;-]
48476	chr4	184824037	184824855	15	819	113.933	0.346992	0.817542	0.47055	hyper	ENST00000507295[chr4;184826034;-]	1178	ENSG00000151726	ACSL1	acyl-CoA synthetase long chain family member 1 [Source:HGNC Symbol;Acc:HGNC:3569]	ENST00000504342[chr4;184812259;184812259;-]	ENST00000507295[chr4;184826034;184826034;-]
26010	chr17	62564857	62565525	15	669	113.85	0.338897	0.9254	0.586503	hyper	ENST00000584367[chr17;62572846;+]	7320	ENSG00000146872	TLK2	tousled like kinase 2 [Source:HGNC Symbol;Acc:HGNC:11842]	ENST00000584367[chr17;62572846;62572846;+]	ENST00000581286[chr17;62553443;62553443;+]
56791	chr7	924628	925153	14	526	113.813	0.445633	0.753813	0.30818	hyper	ENST00000488527[chr7;923338;-]	1289	ENSG00000105963	ADAP1	ArfGAP with dual PH domains 1 [Source:HGNC Symbol;Acc:HGNC:16486]	ENST00000488527[chr7;923338;923338;-]	ENST00000495686[chr7;927055;927055;-]
52795	chr6	447300	448196	22	897	113.788	0.326586	0.584854	0.258268	hyper	ENST00000469834[chr6;393278;+]	54021	ENSG00000137265	IRF4	interferon regulatory factor 4 [Source:HGNC Symbol;Acc:HGNC:6119]	ENST00000430842[chr6;524170;524170;+]	ENST00000469834[chr6;393278;393278;+]
69982	chr11	67117205	67117812	16	608	-113.763	-0.282844	0.253585	0.536429	hypo	ENST00000398645[chr11;67119268;+]	1455	ENSG00000173120	KDM2A	lysine demethylase 2A [Source:HGNC Symbol;Acc:HGNC:13606]	ENST00000398645[chr11;67119268;67119268;+]	ENST00000532559[chr11;67056888;67056888;+]
3680	chr1	156741647	156742234	8	588	113.755	0.621512	0.75888	0.137368	hyper	ENST00000434558[chr1;156741590;-]	56	ENSG00000143314	MRPL24	mitochondrial ribosomal protein L24 [Source:HGNC Symbol;Acc:HGNC:14037]	ENST00000434558[chr1;156741590;156741590;-]	ENST00000477306[chr1;156744276;156744276;-]
32529	chr2	98538905	98539066	9	162	113.735	0.478563	0.946073	0.46751	hyper	ENST00000468638[chr2;98554424;+]	15357	ENSG00000040933	INPP4A	inositol polyphosphate-4-phosphatase type I A [Source:HGNC Symbol;Acc:HGNC:6074]	ENST00000468638[chr2;98554424;98554424;+]	ENST00000523221[chr2;98520048;98520048;+]
14708	chr12	108831117	108831940	14	824	113.657	0.340856	0.927912	0.587056	hyper	ENST00000612818[chr12;108834384;-]	2443	ENSG00000274598	AC087893.1	novel transcript, sense intronic to SSH1	ENST00000326470[chr12;108827551;108827551;-]	ENST00000612818[chr12;108834384;108834384;-]
74046	chr17	35240701	35241158	13	458	-113.649	-0.59378	0.270848	0.864628	hypo	ENST00000590478[chr17;35242963;-]	1804	ENSG00000266947	AC022916.1	novel transcript, antisense SLFN5	ENST00000299977[chr17;35243035;35243035;+]	ENST00000590478[chr17;35242963;35242963;-]
81316	chr5	177362371	177362783	15	413	-113.648	-0.329831	0.273094	0.602924	hypo	ENST00000504631[chr5;177366427;+]	3643	ENSG00000169220	RGS14	regulator of G protein signaling 14 [Source:HGNC Symbol;Acc:HGNC:9996]	ENST00000504631[chr5;177366427;177366427;+]	ENST00000408923[chr5;177357836;177357836;+]
35080	chr2	200887646	200888160	18	515	113.506	0.41337	0.757525	0.344155	hyper	ENST00000415562[chr2;200887687;-]	0	ENSG00000240344	PPIL3	peptidylprolyl isomerase like 3 [Source:HGNC Symbol;Acc:HGNC:9262]	ENST00000426253[chr2;200889326;200889326;+]	ENST00000457063[chr2;200888579;200888579;-]
28713	chr19	10271535	10272323	20	789	113.504	0.273278	0.597515	0.324237	hyper	ENST00000588645[chr19;10271119;+]	415	ENSG00000090339	ICAM1	intercellular adhesion molecule 1 [Source:HGNC Symbol;Acc:HGNC:5344]	ENST00000585443[chr19;10282257;10282257;+]	ENST00000588645[chr19;10271119;10271119;+]
56253	chr6	158720847	158721923	20	1077	113.483	0.259731	0.561724	0.301993	hyper	ENST00000406819[chr6;158726803;-]	4879	ENSG00000219249	AMZ2P2	archaelysin family metallopeptidase 2 pseudogene 2 [Source:HGNC Symbol;Acc:HGNC:38072]	ENST00000367089[chr6;158644739;158644739;-]	ENST00000406819[chr6;158726803;158726803;-]
77002	chr2	223944137	223944410	13	274	-113.444	-0.358169	0.0978009	0.45597	hypo	ENST00000483061[chr2;223945335;-]	924	ENSG00000085449	WDFY1	WD repeat and FYVE domain containing 1 [Source:HGNC Symbol;Acc:HGNC:20451]	ENST00000258383[chr2;223957403;223957403;+]	ENST00000483061[chr2;223945335;223945335;-]
77788	chr21	35138694	35139646	16	953	-113.312	-0.26198	0.381011	0.642991	hypo	ENST00000455028[chr21;35136637;+]	2056	ENSG00000234703	AF015262.1	novel transcript	ENST00000468726[chr21;35065072;35065072;-]	ENST00000455028[chr21;35136637;35136637;+]
9268	chr11	1690295	1690939	19	645	113.305	0.395342	0.804507	0.409165	hyper	ENST00000436539[chr11;1688296;+]	1998	ENSG00000227306	AP006285.1	uncharacterized LOC100505570 [Source:NCBI gene;Acc:100505570]	ENST00000382166[chr11;1685629;1685629;-]	ENST00000436539[chr11;1688296;1688296;+]
24454	chr17	3791287	3791943	13	657	113.3	0.371827	0.908092	0.536265	hyper	ENST00000263087[chr17;3801243;-]	9299	ENSG00000083457	ITGAE	integrin subunit alpha E [Source:HGNC Symbol;Acc:HGNC:6147]	ENST00000572121[chr17;3754696;3754696;-]	ENST00000263087[chr17;3801243;3801243;-]
81522	chr6	21597893	21599095	19	1203	-113.27	-0.353857	0.0779984	0.431855	hypo	ENST00000637901[chr6;21595593;-]	2299	ENSG00000283480	AL512380.2	novel transcript, antisense to SOX4	ENST00000637901[chr6;21595593;21595593;-]	ENST00000244745[chr6;21592767;21592767;+]
73201	chr16	11140019	11140769	15	751	-113.16	-0.328986	0.270338	0.599324	hypo	ENST00000459723[chr16;11126009;+]	14009	ENSG00000038532	CLEC16A	C-type lectin domain containing 16A [Source:HGNC Symbol;Acc:HGNC:29013]	ENST00000572466[chr16;11196176;11196176;+]	ENST00000459723[chr16;11126009;11126009;+]
74996	chr19	1088236	1088635	17	400	-113.137	-0.29196	0.142822	0.434783	hypo	ENST00000586215[chr19;1089930;-]	1294	ENSG00000099817	POLR2E	RNA polymerase II subunit E [Source:HGNC Symbol;Acc:HGNC:9192]	ENST00000616066[chr19;1103925;1103925;+]	ENST00000586215[chr19;1089930;1089930;-]
55728	chr6	139515217	139515678	9	462	113.076	0.504898	0.885348	0.38045	hyper	ENST00000454788[chr6;139474596;-]	40620	ENSG00000238099	LINC01625	long intergenic non-protein coding RNA 1625 [Source:HGNC Symbol;Acc:HGNC:52052]	ENST00000454788[chr6;139474596;139474596;-]	ENST00000402768[chr6;139615204;139615204;-]
20010	chr14	105064394	105064900	22	507	113.003	0.355185	0.72623	0.371045	hyper	ENST00000539291[chr14;105065430;-]	529	ENSG00000183484	GPR132	G protein-coupled receptor 132 [Source:HGNC Symbol;Acc:HGNC:17482]	ENST00000549990[chr14;105057482;105057482;-]	ENST00000539291[chr14;105065430;105065430;-]
74111	chr17	40556955	40557402	15	448	-112.942	-0.454189	0.336679	0.790868	hypo	ENST00000579344[chr17;40561013;-]	3610	ENSG00000126353	CCR7	C-C motif chemokine receptor 7 [Source:HGNC Symbol;Acc:HGNC:1608]	ENST00000254051[chr17;40501597;40501597;-]	ENST00000579344[chr17;40561013;40561013;-]
57824	chr7	44976830	44977427	21	598	112.859	0.293733	0.78588	0.492147	hyper	ENST00000480503[chr7;44979000;-]	1572	ENSG00000136286	MYO1G	myosin IG [Source:HGNC Symbol;Acc:HGNC:13880]	ENST00000463516[chr7;44975215;44975215;-]	ENST00000480503[chr7;44979000;44979000;-]
33384	chr2	127401473	127402697	17	1225	112.812	0.346871	0.917759	0.570888	hyper	ENST00000433673[chr2;127389129;+]	12343	ENSG00000236682	AC068282.1	novel transcript	ENST00000409947[chr2;127388465;127388465;-]	ENST00000433673[chr2;127389129;127389129;+]
71558	chr13	48234558	48235848	15	1291	-112.793	-0.305102	0.0957821	0.400884	hypo	ENST00000378549[chr13;48233202;+]	1355	ENSG00000136156	ITM2B	integral membrane protein 2B [Source:HGNC Symbol;Acc:HGNC:6174]	ENST00000607866[chr13;48253874;48253874;+]	ENST00000378549[chr13;48233202;48233202;+]
76337	chr2	106096486	106097101	15	616	-112.78	-0.455951	0.20746	0.663411	hypo	ENST00000473338[chr2;106097710;-]	608	ENSG00000115652	UXS1	UDP-glucuronate decarboxylase 1 [Source:HGNC Symbol;Acc:HGNC:17729]	ENST00000419904[chr2;106179541;106179541;+]	ENST00000473338[chr2;106097710;106097710;-]
22796	chr16	21516771	21517663	23	893	112.755	0.345742	0.839209	0.493467	hyper	ENST00000435197[chr16;21520010;-]	2346	ENSG00000180747	SMG1P3	SMG1 pseudogene 3 [Source:HGNC Symbol;Acc:HGNC:49860]	ENST00000581433[chr16;21506135;21506135;-]	ENST00000435197[chr16;21520010;21520010;-]
4390	chr1	182248530	182248923	9	394	112.754	0.541649	0.794106	0.252457	hyper	ENST00000608183[chr1;182244399;-]	4130	ENSG00000228918	LINC01344	long intergenic non-protein coding RNA 1344 [Source:HGNC Symbol;Acc:HGNC:50554]	ENST00000608183[chr1;182244399;182244399;-]	ENST00000449842[chr1;182314061;182314061;-]
79266	chr3	183254723	183255123	14	401	-112.617	-0.288406	0.26228	0.550686	hypo	ENST00000464923[chr3;183254624;+]	98	ENSG00000176597	B3GNT5	UDP-GlcNAc:betaGal beta-1,3-N-acetylglucosaminyltransferase 5 [Source:HGNC Symbol;Acc:HGNC:15684]	ENST00000496270[chr3;183265245;183265245;+]	ENST00000464923[chr3;183254624;183254624;+]
70559	chr12	7640765	7641389	19	625	-112.521	-0.250054	0.0897456	0.3398	hypo	ENST00000642279[chr12;7647086;-]	5696	ENSG00000285142	AC006927.5	mitochondrially encoded cytochrome c oxidase I (MT-CO1) pseudogene	ENST00000639256[chr12;7620260;7620260;-]	ENST00000642279[chr12;7647086;7647086;-]
76676	chr2	161422385	161422949	13	565	-112.494	-0.495598	0.217794	0.713392	hypo	ENST00000444164[chr2;161423135;-]	185	ENSG00000224076	AC009487.1	novel transcript	ENST00000505579[chr2;161424014;161424014;+]	ENST00000444164[chr2;161423135;161423135;-]
77446	chr20	37976671	37977286	15	616	-112.392	-0.26837	0.275323	0.543692	hypo	ENST00000362813[chr20;37975481;-]	1189	ENSG00000199683	RN7SKP185	RNA, 7SK small nuclear pseudogene 185 [Source:HGNC Symbol;Acc:HGNC:45909]	ENST00000362813[chr20;37975481;37975481;-]	ENST00000473288[chr20;38000515;38000515;-]
71703	chr13	79479924	79480870	15	947	-112.363	-0.313187	0.497256	0.810443	hypo	ENST00000612570[chr13;79481123;+]	252	ENSG00000102471	NDFIP2	Nedd4 family interacting protein 2 [Source:HGNC Symbol;Acc:HGNC:18537]	ENST00000612570[chr13;79481123;79481123;+]	ENST00000457171[chr13;79481231;79481231;-]
20006	chr14	105019378	105020038	21	661	112.339	0.35286	0.658185	0.305324	hyper	ENST00000392590[chr14;105021060;-]	1021	ENSG00000170779	CDCA4	cell division cycle associated 4 [Source:HGNC Symbol;Acc:HGNC:14625]	ENST00000333244[chr14;104978357;104978357;-]	ENST00000392590[chr14;105021060;105021060;-]
60729	chr8	22327147	22327935	19	789	112.31	0.395528	0.887945	0.492417	hyper	ENST00000519884[chr8;22352798;+]	24862	ENSG00000197181	PIWIL2	piwi like RNA-mediated gene silencing 2 [Source:HGNC Symbol;Acc:HGNC:17644]	ENST00000519884[chr8;22352798;22352798;+]	ENST00000611073[chr8;22279361;22279361;+]
67208	chr1	32334645	32335041	12	397	-112.309	-0.379361	0.110257	0.489618	hypo	ENST00000329421[chr1;32336379;-]	1337	ENSG00000175130	MARCKSL1	MARCKS like 1 [Source:HGNC Symbol;Acc:HGNC:7142]	ENST00000421153[chr1;32351520;32351520;+]	ENST00000329421[chr1;32336379;32336379;-]
84148	chr8	141149893	141150367	14	475	-112.227	-0.36144	0.220569	0.582009	hypo	ENST00000521477[chr8;141155893;+]	5525	ENSG00000105339	DENND3	DENN domain containing 3 [Source:HGNC Symbol;Acc:HGNC:29134]	ENST00000521477[chr8;141155893;141155893;+]	ENST00000523015[chr8;141143913;141143913;+]
6423	chr10	4013605	4014189	16	585	112.203	0.298437	0.852255	0.553818	hyper	ENST00000455525[chr10;4024939;+]	10749	ENSG00000227101	AC025822.1	novel transcript	ENST00000455525[chr10;4024939;4024939;+]	ENST00000611069[chr10;3991159;3991159;+]
69974	chr11	66326543	66327078	14	536	-112.161	-0.318372	0.313778	0.63215	hypo	ENST00000524804[chr11;66333553;-]	6474	ENSG00000174791	RIN1	Ras and Rab interactor 1 [Source:HGNC Symbol;Acc:HGNC:18749]	ENST00000526655[chr11;66334493;66334493;+]	ENST00000524804[chr11;66333553;66333553;-]
43921	chr3	194519926	194521140	20	1215	112.121	0.330834	0.792593	0.461759	hyper	ENST00000516244[chr3;194533583;-]	12442	ENSG00000252053	RNU6-1101P	RNA, U6 small nuclear 1101, pseudogene [Source:HGNC Symbol;Acc:HGNC:48064]	ENST00000455557[chr3;194501503;194501503;-]	ENST00000516244[chr3;194533583;194533583;-]
71447	chr13	27005467	27006065	16	599	-112.076	-0.321956	0.357281	0.679236	hypo	ENST00000456044[chr13;27017909;-]	11843	ENSG00000218198	RPS20P32	ribosomal protein S20 pseudogene 32 [Source:HGNC Symbol;Acc:HGNC:36444]	ENST00000637583[chr13;26991996;26991996;-]	ENST00000456044[chr13;27017909;27017909;-]
77973	chr22	20566228	20567067	18	840	-111.99	-0.352254	0.380103	0.732358	hypo	ENST00000478831[chr22;20566464;+]	0	ENSG00000099917	MED15	mediator complex subunit 15 [Source:HGNC Symbol;Acc:HGNC:14248]	ENST00000489651[chr22;20573677;20573677;+]	ENST00000492381[chr22;20554238;20554238;+]
19976	chr14	104467203	104468677	21	1475	111.845	0.310338	0.850158	0.539821	hyper	ENST00000451006[chr14;104450978;+]	16224	ENSG00000213159	CEND1P1	cell cycle exit and neuronal differentiation 1 pseudogene 1 [Source:HGNC Symbol;Acc:HGNC:43674]	ENST00000410829[chr14;104401048;104401048;-]	ENST00000451006[chr14;104450978;104450978;+]
75086	chr19	10142873	10143944	19	1072	-111.758	-0.258272	0.462135	0.720407	hypo	ENST00000591239[chr19;10143791;-]	0	ENSG00000130816	DNMT1	DNA methyltransferase 1 [Source:HGNC Symbol;Acc:HGNC:2976]	ENST00000587604[chr19;10142074;10142074;-]	ENST00000586588[chr19;10144754;10144754;-]
51703	chr5	138071317	138072163	15	847	111.734	0.430655	0.903737	0.473083	hyper	ENST00000410992[chr5;138069458;-]	1858	ENSG00000222924	RNU6-1148P	RNA, U6 small nuclear 1148, pseudogene [Source:HGNC Symbol;Acc:HGNC:48111]	ENST00000410992[chr5;138069458;138069458;-]	ENST00000506911[chr5;138039198;138039198;+]
23694	chr16	66984246	66984777	8	532	111.732	0.52287	0.722934	0.200063	hyper	ENST00000540947[chr16;66988588;+]	3810	ENSG00000172824	CES4A	carboxylesterase 4A [Source:HGNC Symbol;Acc:HGNC:26741]	ENST00000540947[chr16;66988588;66988588;+]	ENST00000543856[chr16;66967474;66967474;+]
69991	chr11	67615778	67616548	17	771	-111.7	-0.31356	0.388991	0.702551	hypo	ENST00000514950[chr11;67616257;-]	0	ENSG00000231793	DOC2GP	double C2 domain gamma pseudogene [Source:HGNC Symbol;Acc:HGNC:37962]	ENST00000639052[chr11;67615198;67615198;-]	ENST00000534352[chr11;67611718;67611718;+]
72539	chr14	106845184	106845476	14	293	-111.678	-0.26726	0.0137963	0.281056	hypo	ENST00000583555[chr14;106850999;-]	5522	ENSG00000265929	MIR5195	microRNA 5195 [Source:HGNC Symbol;Acc:HGNC:43526]	ENST00000523776[chr14;106832052;106832052;-]	ENST00000583555[chr14;106850999;106850999;-]
57827	chr7	44980688	44981102	9	415	111.668	0.607871	0.767411	0.15954	hyper	ENST00000258787[chr7;44979098;-]	1589	ENSG00000136286	MYO1G	myosin IG [Source:HGNC Symbol;Acc:HGNC:13880]	ENST00000258787[chr7;44979098;44979098;-]	ENST00000384215[chr7;44985510;44985510;-]
83507	chr8	23223508	23223958	14	451	-111.662	-0.342572	0.183269	0.525842	hypo	ENST00000517774[chr8;23224470;+]	511	ENSG00000246582	AC100861.1	uncharacterized LOC389641 [Source:NCBI gene;Acc:389641]	ENST00000517774[chr8;23224470;23224470;+]	ENST00000524158[chr8;23224600;23224600;-]
11849	chr11	123517475	123518409	18	935	111.662	0.294039	0.849606	0.555567	hyper	ENST00000456860[chr11;123525635;+]	7225	ENSG00000023171	GRAMD1B	GRAM domain containing 1B [Source:HGNC Symbol;Acc:HGNC:29214]	ENST00000456860[chr11;123525635;123525635;+]	ENST00000632815[chr11;123509917;123509917;+]
59774	chr7	148507285	148508136	17	852	111.661	0.400743	0.866605	0.465862	hyper	ENST00000637928[chr7;148503458;-]	3826	ENSG00000283504	AC006974.1	novel transcript	ENST00000637928[chr7;148503458;148503458;-]	ENST00000615227[chr7;148445785;148445785;+]
84837	chr9	129459385	129459922	15	538	-111.628	-0.317499	0.270648	0.588146	hypo	ENST00000454408[chr9;129451422;-]	7962	ENSG00000230676	AL353803.2	novel transcript	ENST00000454408[chr9;129451422;129451422;-]	ENST00000439014[chr9;129438215;129438215;+]
130	chr1	3656334	3657288	19	955	111.624	0.404999	0.86279	0.457791	hyper	ENST00000465916[chr1;3652761;-]	3572	ENSG00000116213	WRAP73	WD repeat containing, antisense to TP73 [Source:HGNC Symbol;Acc:HGNC:12759]	ENST00000465916[chr1;3652761;3652761;-]	ENST00000354437[chr1;3652564;3652564;+]
82259	chr6	152183140	152183667	14	528	-111.592	-0.343639	0.412582	0.756221	hypo	ENST00000536990[chr6;152185411;-]	1743	ENSG00000131018	SYNE1	spectrin repeat containing nuclear envelope protein 1 [Source:HGNC Symbol;Acc:HGNC:17089]	ENST00000347037[chr6;152179463;152179463;-]	ENST00000536990[chr6;152185411;152185411;-]
50122	chr5	57192933	57193688	16	756	111.562	0.263939	0.886625	0.622686	hyper	ENST00000511209[chr5;57175945;+]	16987	ENSG00000062194	GPBP1	GC-rich promoter binding protein 1 [Source:HGNC Symbol;Acc:HGNC:29520]	ENST00000264779[chr5;57214120;57214120;+]	ENST00000511209[chr5;57175945;57175945;+]
71449	chr13	27006540	27007006	19	467	-111.521	-0.25207	0.106622	0.358692	hypo	ENST00000456044[chr13;27017909;-]	10902	ENSG00000218198	RPS20P32	ribosomal protein S20 pseudogene 32 [Source:HGNC Symbol;Acc:HGNC:36444]	ENST00000637583[chr13;26991996;26991996;-]	ENST00000456044[chr13;27017909;27017909;-]
39536	chr3	5123454	5124034	15	581	111.505	0.332455	0.767878	0.435424	hyper	ENST00000419534[chr3;5122295;+]	1158	ENSG00000134108	ARL8B	ADP ribosylation factor like GTPase 8B [Source:HGNC Symbol;Acc:HGNC:25564]	ENST00000384553[chr3;5086279;5086279;-]	ENST00000419534[chr3;5122295;5122295;+]
602	chr1	17609460	17611083	25	1624	111.466	0.345605	0.879152	0.533547	hyper	ENST00000469726[chr1;17615087;+]	4003	ENSG00000074964	ARHGEF10L	Rho guanine nucleotide exchange factor 10 like [Source:HGNC Symbol;Acc:HGNC:25540]	ENST00000469726[chr1;17615087;17615087;+]	ENST00000482892[chr1;17602170;17602170;+]
57380	chr7	25968687	25969403	23	717	111.332	0.32471	0.845182	0.520472	hyper	ENST00000362215[chr7;25949986;-]	18700	ENSG00000199085	MIR148A	microRNA 148a [Source:HGNC Symbol;Acc:HGNC:31535]	ENST00000362215[chr7;25949986;25949986;-]	ENST00000608362[chr7;26174945;26174945;-]
79695	chr4	54093098	54093697	16	600	-111.248	-0.269406	0.146279	0.415685	hypo	ENST00000507839[chr4;54099522;+]	5824	ENSG00000180613	GSX2	GS homeobox 2 [Source:HGNC Symbol;Acc:HGNC:24959]	ENST00000507839[chr4;54099522;54099522;+]	ENST00000503761[chr4;54086925;54086925;+]
72719	chr15	48962915	48963200	19	286	-111.222	-0.36551	0.106371	0.471881	hypo	ENST00000332408[chr15;48963444;-]	243	ENSG00000185634	SHC4	SHC adaptor protein 4 [Source:HGNC Symbol;Acc:HGNC:16743]	ENST00000560290[chr15;48971802;48971802;+]	ENST00000332408[chr15;48963444;48963444;-]
83818	chr8	73370976	73371542	14	567	-111.175	-0.359591	0.347049	0.706639	hypo	ENST00000522560[chr8;73369295;-]	1680	ENSG00000253235	AC111149.1	novel transcript	ENST00000522560[chr8;73369295;73369295;-]	ENST00000519134[chr8;73358912;73358912;+]
9945	chr11	36353523	36355209	17	1687	111.145	0.256357	0.769347	0.51299	hyper	ENST00000532121[chr11;36349867;+]	3655	ENSG00000135362	PRR5L	proline rich 5 like [Source:HGNC Symbol;Acc:HGNC:25878]	ENST00000526728[chr11;36362107;36362107;+]	ENST00000532121[chr11;36349867;36349867;+]
84081	chr8	125947712	125948206	9	495	-111.125	-0.654284	0.027664	0.681948	hypo	ENST00000517869[chr8;125951150;-]	2943	ENSG00000245164	LINC00861	long intergenic non-protein coding RNA 861 [Source:HGNC Symbol;Acc:HGNC:45133]	ENST00000358374[chr8;126072586;126072586;+]	ENST00000517869[chr8;125951150;125951150;-]
35703	chr2	230657035	230657769	20	735	111.118	0.338284	0.879443	0.54116	hyper	ENST00000415174[chr2;230700529;-]	42759	ENSG00000226125	LINC01907	long intergenic non-protein coding RNA 1907 [Source:HGNC Symbol;Acc:HGNC:52726]	ENST00000258418[chr2;230712844;230712844;+]	ENST00000415174[chr2;230700529;230700529;-]
11583	chr11	117010724	117011941	18	1218	111.115	0.286124	0.921005	0.634882	hyper	ENST00000363667[chr11;117015896;+]	3954	ENSG00000200537	RNY4P6	RNA, Ro-associated Y4 pseudogene 6 [Source:HGNC Symbol;Acc:HGNC:34055]	ENST00000363667[chr11;117015896;117015896;+]	ENST00000438127[chr11;117036051;117036051;-]
70162	chr11	102439633	102440322	14	690	-111.043	-0.370565	0.305926	0.676492	hypo	ENST00000531103[chr11;102449452;-]	9129	ENSG00000152558	TMEM123	transmembrane protein 123 [Source:HGNC Symbol;Acc:HGNC:30138]	ENST00000528717[chr11;102452918;102452918;+]	ENST00000531103[chr11;102449452;102449452;-]
56782	chr7	506481	507493	21	1013	110.902	0.291884	0.905776	0.613892	hyper	ENST00000482462[chr7;513467;-]	5973	ENSG00000197461	PDGFA	platelet derived growth factor subunit A [Source:HGNC Symbol;Acc:HGNC:8799]	ENST00000434541[chr7;496118;496118;-]	ENST00000482462[chr7;513467;513467;-]
15115	chr12	122167017	122167492	13	476	110.87	0.50546	0.893949	0.388489	hyper	ENST00000537729[chr12;122167737;+]	244	ENSG00000158113	LRRC43	leucine rich repeat containing 43 [Source:HGNC Symbol;Acc:HGNC:28562]	ENST00000537729[chr12;122167737;122167737;+]	ENST00000377035[chr12;122174199;122174199;-]
81410	chr6	6610666	6611810	20	1145	-110.794	-0.333457	0.429735	0.763192	hypo	ENST00000435641[chr6;6622695;-]	10884	ENSG00000216863	LY86-AS1	LY86 antisense RNA 1 [Source:HGNC Symbol;Acc:HGNC:26593]	ENST00000447858[chr6;6587193;6587193;-]	ENST00000435641[chr6;6622695;6622695;-]
15139	chr12	122993106	122994062	21	957	110.778	0.26803	0.91613	0.6481	hyper	ENST00000536073[chr12;122981952;+]	11153	ENSG00000182196	ARL6IP4	ADP ribosylation factor like GTPase 6 interacting protein 4 [Source:HGNC Symbol;Acc:HGNC:18076]	ENST00000542678[chr12;122981649;122981649;-]	ENST00000536073[chr12;122981952;122981952;+]
75661	chr2	3461332	3461651	19	320	-110.765	-0.282966	0.544923	0.827889	hypo	ENST00000437733[chr2;3460300;+]	1031	ENSG00000171853	TRAPPC12	trafficking protein particle complex 12 [Source:HGNC Symbol;Acc:HGNC:24284]	ENST00000416918[chr2;3465672;3465672;+]	ENST00000437733[chr2;3460300;3460300;+]
19652	chr14	93975838	93976774	18	937	110.641	0.335774	0.487444	0.15167	hyper	ENST00000555374[chr14;93976739;-]	0	ENSG00000100628	ASB2	ankyrin repeat and SOCS box containing 2 [Source:HGNC Symbol;Acc:HGNC:16012]	ENST00000557613[chr14;93974083;93974083;-]	ENST00000555019[chr14;93976791;93976791;-]
37050	chr20	49668584	49669006	12	423	110.589	0.524453	0.854287	0.329835	hyper	ENST00000371711[chr20;49713878;-]	44871	ENSG00000158470	B4GALT5	beta-1,4-galactosyltransferase 5 [Source:HGNC Symbol;Acc:HGNC:928]	ENST00000466981[chr20;49721948;49721948;+]	ENST00000371711[chr20;49713878;49713878;-]
17334	chr13	99026795	99027904	17	1110	110.548	0.322158	0.858683	0.536526	hyper	ENST00000384568[chr13;99025233;+]	1561	ENSG00000207298	RNU6-83P	RNA, U6 small nuclear 83, pseudogene [Source:HGNC Symbol;Acc:HGNC:42573]	ENST00000448493[chr13;99016052;99016052;-]	ENST00000384568[chr13;99025233;99025233;+]
30501	chr2	9844310	9844842	13	533	110.537	0.430627	0.734162	0.303535	hyper	ENST00000490432[chr2;9843722;+]	587	ENSG00000115750	TAF1B	TATA-box binding protein associated factor, RNA polymerase I subunit B [Source:HGNC Symbol;Acc:HGNC:11533]	ENST00000492648[chr2;9875997;9875997;+]	ENST00000490432[chr2;9843722;9843722;+]
67219	chr1	32972724	32972964	17	241	-110.438	-0.306859	0.0881121	0.394971	hypo	ENST00000633169[chr1;32973552;+]	587	ENSG00000278966	AL031602.1	TEC	ENST00000633169[chr1;32973552;32973552;+]	ENST00000482191[chr1;33012357;33012357;-]
26373	chr17	76264213	76264712	13	500	110.395	0.442102	0.675995	0.233892	hyper	ENST00000327490[chr17;76265201;+]	488	ENSG00000185262	UBALD2	UBA like domain containing 2 [Source:HGNC Symbol;Acc:HGNC:28438]	ENST00000327490[chr17;76265201;76265201;+]	ENST00000532549[chr17;76280357;76280357;-]
30142	chr2	441193	442234	22	1042	110.283	0.417867	0.874849	0.456982	hyper	ENST00000449621[chr2;421132;+]	20060	ENSG00000226277	AC105393.1	novel transcript	ENST00000640770[chr2;495730;495730;+]	ENST00000449621[chr2;421132;421132;+]
24370	chr17	773653	774411	17	759	110.221	0.273917	0.888199	0.614282	hyper	ENST00000573137[chr17;771404;-]	2248	ENSG00000167699	GLOD4	glyoxalase domain containing 4 [Source:HGNC Symbol;Acc:HGNC:14111]	ENST00000573137[chr17;771404;771404;-]	ENST00000571073[chr17;777692;777692;-]
84836	chr9	129414426	129414610	15	185	-110.141	-0.252871	0.179907	0.432778	hypo	ENST00000439014[chr9;129438215;+]	23604	ENSG00000226355	AL353803.1	novel transcript	ENST00000439014[chr9;129438215;129438215;+]	ENST00000436510[chr9;129447290;129447290;-]
80732	chr5	77958651	77959467	13	817	-110.081	-0.277318	0.215239	0.492557	hypo	ENST00000523413[chr5;77946438;-]	12212	ENSG00000253572	AC108482.1	novel transcript	ENST00000523413[chr5;77946438;77946438;-]	ENST00000520122[chr5;78015873;78015873;-]
67952	chr1	153789668	153790041	19	374	-110.074	-0.27698	0.347578	0.624558	hypo	ENST00000384312[chr1;153785821;-]	3846	ENSG00000207039	RF00019		ENST00000384312[chr1;153785821;153785821;-]	ENST00000368659[chr1;153779200;153779200;+]
24392	chr17	2081435	2082549	16	1115	110.059	0.494372	0.929166	0.434794	hyper	ENST00000576218[chr17;2082301;-]	0	ENSG00000070366	SMG6	SMG6, nonsense mediated mRNA decay factor [Source:HGNC Symbol;Acc:HGNC:17809]	ENST00000571815[chr17;2089680;2089680;+]	ENST00000573166[chr17;2088761;2088761;-]
71446	chr13	26983079	26983647	14	569	-110.001	-0.262809	0.271636	0.534446	hypo	ENST00000413365[chr13;26977542;+]	5536	ENSG00000223782	RPS21P8	ribosomal protein S21 pseudogene 8 [Source:HGNC Symbol;Acc:HGNC:39705]	ENST00000619632[chr13;27077217;27077217;+]	ENST00000413365[chr13;26977542;26977542;+]
3751	chr1	159076419	159076770	6	352	109.93	0.743168	0.872447	0.129279	hyper	ENST00000368130[chr1;159076901;-]	130	ENSG00000163568	AIM2	absent in melanoma 2 [Source:HGNC Symbol;Acc:HGNC:357]	ENST00000481829[chr1;159073265;159073265;-]	ENST00000368130[chr1;159076901;159076901;-]
72775	chr15	60009883	60010655	15	773	-109.922	-0.457757	0.261294	0.719051	hypo	ENST00000560857[chr15;60004233;+]	5649	ENSG00000171956	FOXB1	forkhead box B1 [Source:HGNC Symbol;Acc:HGNC:3799]	ENST00000558693[chr15;60036129;60036129;+]	ENST00000560857[chr15;60004233;60004233;+]
71220	chr12	117111426	117112214	14	789	-109.839	-0.292242	0.430276	0.722518	hypo	ENST00000547006[chr12;117099480;+]	11945	ENSG00000258285	TESC-AS1	TESC antisense RNA 1 (head to head) [Source:HGNC Symbol;Acc:HGNC:51142]	ENST00000470612[chr12;117099479;117099479;-]	ENST00000547006[chr12;117099480;117099480;+]
59941	chr7	155277765	155278682	19	918	109.796	0.309769	0.915448	0.605679	hyper	ENST00000418523[chr7;155267298;+]	10466	ENSG00000225612	AC099552.2	uncharacterized LOC105375589 [Source:NCBI gene;Acc:105375589]	ENST00000344756[chr7;155297775;155297775;+]	ENST00000418523[chr7;155267298;155267298;+]
39048	chr22	40651738	40652365	21	628	109.732	0.25989	0.812922	0.553031	hyper	ENST00000466278[chr22;40636702;-]	15035	ENSG00000196588	MRTFA	myocardin related transcription factor A [Source:HGNC Symbol;Acc:HGNC:14334]	ENST00000466278[chr22;40636702;40636702;-]	ENST00000442317[chr22;40674451;40674451;-]
79028	chr3	129794220	129795110	16	891	-109.668	-0.314843	0.194145	0.508988	hypo	ENST00000365542[chr3;129818931;+]	23820	ENSG00000202412	RNY3P13	RNA, Ro-associated Y3 pseudogene 13 [Source:HGNC Symbol;Acc:HGNC:50889]	ENST00000365542[chr3;129818931;129818931;+]	ENST00000366451[chr3;129847957;129847957;-]
67131	chr1	25765828	25766759	19	932	-109.619	-0.318349	0.407945	0.726295	hypo	ENST00000496532[chr1;25772068;+]	5308	ENSG00000117643	MAN1C1	mannosidase alpha class 1C member 1 [Source:HGNC Symbol;Acc:HGNC:19080]	ENST00000496532[chr1;25772068;25772068;+]	ENST00000453649[chr1;25819743;25819743;-]
39233	chr22	46969549	46970442	13	894	109.575	0.36986	0.904284	0.534423	hyper	ENST00000640274[chr22;46916042;-]	53506	ENSG00000280080	TBC1D22A-AS1	TBC1D22A antisense RNA 1 [Source:HGNC Symbol;Acc:HGNC:51221]	ENST00000640274[chr22;46916042;46916042;-]	ENST00000639527[chr22;47117215;47117215;-]
12198	chr12	1226322	1227656	16	1335	109.452	0.310342	0.879641	0.569299	hyper	ENST00000544277[chr12;1203965;+]	22356	ENSG00000082805	ERC1	ELKS/RAB6-interacting/CAST family member 1 [Source:HGNC Symbol;Acc:HGNC:17072]	ENST00000543263[chr12;1257137;1257137;+]	ENST00000544277[chr12;1203965;1203965;+]
52803	chr6	501933	502708	23	776	109.439	0.428499	0.532912	0.104413	hyper	ENST00000430842[chr6;524170;+]	21461	ENSG00000230433	AL031770.1	novel transcript	ENST00000430842[chr6;524170;524170;+]	ENST00000469834[chr6;393278;393278;+]
75422	chr19	41940973	41941188	16	216	-109.357	-0.281719	0.0894506	0.37117	hypo	ENST00000595770[chr19;41928819;+]	12153	ENSG00000076928	ARHGEF1	Rho guanine nucleotide exchange factor 1 [Source:HGNC Symbol;Acc:HGNC:681]	ENST00000597630[chr19;41928516;41928516;-]	ENST00000595770[chr19;41928819;41928819;+]
30957	chr2	28430076	28431512	16	1437	109.34	0.29506	0.854982	0.559922	hyper	ENST00000605056[chr2;28425944;+]	4131	ENSG00000270210	AC104695.2	novel transcript	ENST00000416713[chr2;28457144;28457144;+]	ENST00000605056[chr2;28425944;28425944;+]
[truncated: 22,039 more rows]

## Sheet: Supplementary table 2
Supplementary table 2: DMRs from the pairwise comparison of naive (Tn) and T helper 17 (Th17) cells
[truncated: 26,992 more rows]

## Sheet: Supplementary table 3
Supplementary table 3: DMRs from pairwise comparison of naive (Tn) and non-classic T helper 1 (ncTh1) cells
[truncated: 25,770 more rows]

## Sheet: Supplementary table 4
Supplementary table 4: DMRs from pairwise comparison of T helper 1 (Th1) and T helper 17 (Th17) cells
[truncated: 6,267 more rows]

[truncated: 10 more sheets: Supplementary table 5, Supplementary table 6, Supplementary table 7, Supplementary table 8, Supplementary table 9, Supplementary table 10, Supplementary table 11, Supplementary table 12, Supplementary table 13, Supplementary table 14]
